# Supplementary material for: Hetero-oligomerization of TDP-43 carboxy-terminal fragments with cellular proteins contributes to proteotoxicity
Source: Commun Biol. 2024 Jun 20;7:743. doi: 10.1038/s42003-024-06410-3 (PMC11190292; doi:10.1038/s42003-024-06410-3)
Supplement: Supplementary file 4 — Supplementary Data 1 [file 42003_2024_6410_MOESM4_ESM.xlsx]

## Sheet: Fig.1C
GFP	C220	C233	C243	C253	C263	C274
0	0.28731	0.02721	0.09492	0.13712	0.01796	0.02385
0	0.32	0.05263	0.08889	0.16327	0.02941	0.0315
0	0.32164	0.02787	0.09836	0.14796	0.0142	0.02721

## Sheet: Fig.1D
GFP	C220	C233	C243	C253	C263	C274
0.0105	0.7836	0.44524	0.51526	0.57981	0.29275	0.3858
0.00968	0.81189	0.39878	0.37081	0.55139	0.2446	0.36064
0.00641	0.74287	0.25268	0.31583	0.42553	0.14178	0.18058

## Sheet: Fig.1E
GFP	C220	C233	C243	C253	C263	C274
0.00656	0.12313	0.01701	0.04407	0.05686	0.02096	0.05505
0.01075	0.18667	0.01316	0.04444	0.08163	0.04412	0.021
0.01163	0.12805	0.01818	0.03846	0.05455	0.01596	0.02721

## Sheet: Fig.1F
	C220	C220	C220	C220	C220	C220	C220	C220	C220	C220	C220		C233	C233	C233	C233	C233	C233	C233	C233	C233	C233	C233
Time /s	1	2	3	4	5	6	7	8	9	mean	95%CI		1	2	3	4	5	6	7	8	9	mean	95%CI
0	-0.0567905	-0.0684625	-0.0313185	0.050135	0.0185817	-0.00261032	0.0290501	0.00425476	0.0607967	0.000404042	0.0278167		0.0976507	0.0244947	0.0999119	0.138114	0.112164	0.00555439	-0.000367088	0.150387	0.056786	0.0760773	0.0348141
8	-0.0159324	-0.0208696	0.00938237	0.0981473	0.0529459	0.0358694	0.105248	0.037346	0.116443	0.0465089	0.031606		0.155114	0.0699707	0.156771	0.188358	0.174978	0.081226	0.0454062	0.183987	0.113723	0.129948	0.0330946
18	-0.0115153	-0.0137306	0.0280082	0.114368	0.0302306	0.0444204	0.0729218	0.0415576	0.113729	0.0466655	0.0287696		0.163194	0.0967213	0.175009	0.200597	0.174978	0.107343	0.0594335	0.210388	0.112225	0.144432	0.0320348
28	0.000631718	0.00649642	0.0349066	0.13513	0.0552757	0.0615225	0.0971667	0.0487775	0.150374	0.0655868	0.0323596		0.173969	0.107422	0.192174	0.205107	0.195604	0.123415	0.074199	0.207188	0.127958	0.156337	0.0301205
38	0.00394454	0.0386217	0.0611208	0.137076	0.041297	0.0540404	0.128339	0.0517858	0.138159	0.0727093	0.0302692		0.176662	0.0993964	0.191101	0.204462	0.207792	0.13279	0.0845349	0.229588	0.123463	0.161088	0.0321398
48	0.00504882	0.00173712	0.0597411	0.139671	0.0552757	0.0625914	0.0948577	0.0505825	0.139516	0.0676691	0.0307115		0.184743	0.11723	0.199683	0.197377	0.184354	0.140156	0.0911794	0.227188	0.121964	0.162653	0.0284226
58	0.0127787	0.0374319	0.055602	0.142267	0.0477039	0.0561781	0.138729	0.0590057	0.131373	0.0756743	0.0298392		0.175765	0.109205	0.18681	0.196088	0.176854	0.130781	0.0941325	0.224788	0.139195	0.159291	0.0266289
68	0.0149873	0.00530659	0.0562918	0.15135	0.0459566	0.075418	0.116794	0.0511841	0.127301	0.071621	0.0311259		0.176662	0.137739	0.193246	0.201886	0.15529	0.143504	0.101515	0.244788	0.129456	0.164899	0.0268963
78	0.0205087	0.0350522	0.0700887	0.13513	0.0645948	0.0679358	0.132957	0.0493792	0.13273	0.0787084	0.0271889		0.191028	0.123472	0.196465	0.210904	0.173103	0.141495	0.106683	0.239188	0.141443	0.169309	0.0270337
88	0.0194044	0.0279133	0.0493934	0.130588	0.0482863	0.0593848	0.117948	0.0469725	0.125944	0.0695372	0.0266432		0.193722	0.135064	0.192174	0.211548	0.195604	0.15154	0.101515	0.248788	0.127958	0.173101	0.0288714
98	0.0249258	0.0243438	0.0487035	0.135779	0.0581879	0.0561781	0.115639	0.0547941	0.144945	0.0737217	0.028422		0.210781	0.135064	0.192174	0.214125	0.21998	0.136138	0.10373	0.240788	0.151182	0.178218	0.0293113
108	0.0249258	0.0314827	0.0487035	0.151999	0.046539	0.0625914	0.117948	0.0584041	0.13273	0.0750359	0.0287579		0.213475	0.126147	0.187882	0.21026	0.209667	0.134129	0.104468	0.251188	0.130955	0.174241	0.031455
118	0.02603	0.0279133	0.0404254	0.147457	0.0488688	0.0722113	0.115639	0.0517858	0.143588	0.0748798	0.029737		0.213475	0.144872	0.193246	0.205107	0.188104	0.139486	0.100777	0.255989	0.142192	0.175916	0.029377
128	0.0293429	0.0517098	0.0514629	0.136427	0.0459566	0.0829002	0.152584	0.0584041	0.158517	0.0852561	0.0309387		0.224249	0.149331	0.187882	0.196088	0.205917	0.125424	0.102254	0.258389	0.14444	0.177108	0.0309885
138	0.0304471	0.0552792	0.0514629	0.130588	0.0430443	0.0807624	0.117948	0.0451676	0.151731	0.0784923	0.0271866		0.20719	0.146656	0.190028	0.219922	0.188104	0.137477	0.111851	0.263189	0.132453	0.17743	0.030164
148	0.0326557	0.0564691	0.0597411	0.146808	0.0523634	0.0893134	0.12603	0.0475742	0.153088	0.0848937	0.0282402		0.210781	0.149331	0.183591	0.203174	0.213417	0.114709	0.105945	0.260789	0.136948	0.175409	0.0319262
158	0.0304471	0.0612284	0.0728481	0.147457	0.0477039	0.0796935	0.130648	0.0481759	0.142231	0.0844925	0.0273057		0.213475	0.152898	0.191101	0.212192	0.185291	0.136808	0.118496	0.264789	0.128707	0.178195	0.0296058
168	0.0271343	0.0552792	0.0583614	0.158487	0.0611001	0.0871757	0.124875	0.0433626	0.185662	0.0890486	0.0338963		0.233228	0.147547	0.177154	0.208971	0.187166	0.13279	0.116281	0.259989	0.127958	0.176787	0.0308653
178	0.0293429	0.0933536	0.0424949	0.153297	0.0511986	0.0818313	0.13642	0.0541924	0.155803	0.0886593	0.030236		0.231432	0.152898	0.182518	0.214125	0.183416	0.138817	0.124402	0.259989	0.129456	0.179672	0.029461
188	0.0326557	0.0588487	0.0424949	0.159785	0.0535283	0.075418	0.127184	0.0463709	0.155803	0.0835654	0.0309298		0.213475	0.160031	0.195392	0.212192	0.177791	0.140156	0.122925	0.252788	0.132453	0.178578	0.0268341
198	0.038177	0.0350522	0.0500832	0.177952	0.051781	0.0711425	0.144502	0.0553958	0.138159	0.0846938	0.0330871		0.228738	0.157356	0.196465	0.197377	0.185291	0.125424	0.128832	0.262389	0.138446	0.180035	0.0288914
208	0.0414899	0.0267234	0.0459442	0.158487	0.0511986	0.0700736	0.127184	0.0511841	0.142231	0.0793906	0.0304069		0.217964	0.161814	0.194319	0.204462	0.161853	0.139486	0.142859	0.262389	0.12571	0.178984	0.0272448
218	0.0403856	0.0398115	0.0569817	0.175356	0.0564406	0.0722113	0.139884	0.0511841	0.15716	0.0877128	0.0332114		0.226045	0.128822	0.196465	0.217346	0.170291	0.124084	0.135476	0.276789	0.136948	0.179141	0.0328999
228	0.0436984	0.0600385	0.0652598	0.186386	0.0535283	0.0668669	0.127184	0.0487775	0.147659	0.0888221	0.0317108		0.224249	0.127039	0.18681	0.225075	0.160916	0.135468	0.142121	0.265589	0.137697	0.178329	0.0305761
238	0.0315514	0.0647978	0.0576715	0.174707	0.0605177	0.0711425	0.141038	0.0565991	0.158517	0.090727	0.0322328		0.238615	0.12793	0.180373	0.22894	0.166541	0.134799	0.142121	0.275189	0.142941	0.181939	0.0327399
248	0.038177	0.0172048	0.0625005	0.175356	0.0459566	0.0690047	0.146811	0.0499808	0.15716	0.0846835	0.0361087		0.230534	0.131497	0.178227	0.214125	0.164666	0.141495	0.15098	0.267189	0.136199	0.179435	0.02934
258	0.0370728	0.0100659	0.0569817	0.182493	0.0511986	0.0861068	0.151429	0.0541924	0.139516	0.0854507	0.0362304		0.238615	0.13328	0.205047	0.205107	0.160916	0.134799	0.148765	0.269589	0.155677	0.183533	0.0298314
268	0.0403856	0.0148252	0.0762974	0.196767	0.0529459	0.093589	0.173365	0.0475742	0.147659	0.0937121	0.0395821		0.238615	0.150223	0.207193	0.209616	0.186229	0.120736	0.156886	0.267989	0.146687	0.18713	0.029555
278	0.0392813	0.0136354	0.082506	0.179249	0.0558581	0.0967956	0.134111	0.0529891	0.143588	0.0886682	0.0336026		0.233228	0.134172	0.184664	0.213481	0.177791	0.139486	0.153933	0.272789	0.139195	0.183193	0.0296882

## Sheet: Fig.1G
C220	C233
-0.05679	0.09765
-0.06846	0.02449
-0.03132	0.09991
0.05014	0.13811
0.01858	0.11216
-0.00261	0.00555
0.02905	-0.000367088
0.00425	0.15039
0.0608	0.05679

## Sheet: Fig.2A
Time /s	GFP	FL (TDP43)	C220	C233	C243	C253	C263	C274
0	40	10	1	29	59	17	36	27
0.001	52	5	2	28	23	16	28	25
0.002	37	8	3	50	19	12	28	29
0.003	47	5	13	53	16	13	22	31
0.004	37	10	3	26	12	20	21	35
0.005	43	9	9	27	21	19	27	27
0.006	38	10	6	39	16	25	27	34
0.007	47	10	4	21	13	25	28	26
0.008	35	10	6	11	9	18	23	37
0.009	44	8	13	26	17	24	27	43
0.01	36	13	2	18	17	16	28	34
0.011	45	8	2	24	7	17	22	42
0.012	42	3	2	27	15	24	25	47
0.013	52	6	1	25	16	26	32	52
0.014	48	5	3	18	20	19	22	56
0.015	47	3	3	15	19	19	33	38
0.016	43	2	7	21	13	16	34	44
0.017	30	5	1	24	19	22	41	40
0.018	52	3	4	25	18	24	27	37
0.019	47	7	3	30	13	21	27	32
0.02	41	4	10	14	11	22	21	35
0.021	42	4	5	15	13	14	33	37
0.022	49	5	8	44	15	20	32	37
0.023	47	1	4	26	9	15	31	38
0.024	40	4	11	26	15	16	29	35
0.025	45	4	11	41	7	17	16	31
0.026	59	0	5	33	12	18	30	53
0.027	54	6	5	23	22	16	43	46
0.028	53	5	6	18	15	23	24	34
0.029	46	5	6	29	14	21	30	33
0.03	46	3	4	27	4	16	30	30
0.031	44	1	5	35	15	7	33	45
0.032	62	2	2	18	7	25	27	43
0.033	53	5	10	17	8	10	30	37
0.034	41	3	4	26	12	24	29	35
0.035	40	4	3	20	21	19	39	41
0.036	35	5	5	16	16	21	26	58
0.037	49	2	4	14	11	19	18	57
0.038	61	1	12	35	20	17	27	58
0.039	36	4	5	18	23	18	39	46
0.04	45	3	8	18	29	19	20	33
0.041	43	5	11	19	16	15	19	42
0.042	53	5	1	23	23	12	18	33
0.043	41	4	9	18	21	20	20	30
0.044	39	4	7	19	20	17	31	30
0.045	51	1	7	12	13	11	30	28
0.046	52	4	9	18	16	15	26	39
0.047	49	4	4	32	15	19	26	36
0.048	36	2	4	18	10	19	37	37
0.049	43	4	11	17	20	21	22	30
0.05	45	7	5	15	22	21	37	25
0.051	49	2	2	17	25	23	23	37
0.052	52	5	4	19	17	25	23	33
0.053	58	2	4	17	13	15	14	40
0.054	57	8	8	32	13	20	19	40
0.055	39	7	7	28	16	20	22	44
0.056	58	3	6	28	16	16	19	40
0.057	43	4	6	21	23	19	37	35
0.058	55	5	11	15	12	16	27	40
0.059	43	3	17	16	9	18	33	36
0.06	66	3	6	27	18	19	25	41
0.061	60	2	4	16	19	17	45	45
0.062	34	2	6	18	28	21	33	49
0.063	39	2	10	27	21	23	33	24
0.064	47	4	9	21	18	16	32	47
0.065	43	9	2	14	13	17	19	47
0.066	44	3	10	24	15	21	37	33
0.067	39	3	13	24	25	19	33	29
0.068	38	7	13	32	23	27	24	21
0.069	48	2	5	9	16	18	30	35
0.07	49	4	3	27	6	15	37	32
0.071	49	4	1	20	16	24	47	39
0.072	48	8	0	21	15	21	32	32
0.073	45	5	8	17	16	15	16	43
0.074	37	12	7	16	18	24	19	48
0.075	32	9	8	12	32	16	31	37
0.076	34	12	8	20	18	15	44	48
0.077	41	4	8	15	22	22	29	39
0.078	39	8	8	12	12	21	26	39
0.079	39	4	14	18	21	18	37	39
0.08	36	5	4	14	15	11	31	33
0.081	34	6	2	18	14	13	21	31
0.082	53	4	2	20	24	14	41	22
0.083	35	1	3	14	13	13	30	25
0.084	52	3	8	15	17	17	34	22
0.085	36	2	9	23	27	19	30	28
0.086	57	10	4	22	22	23	33	32
0.087	44	2	11	38	18	27	21	27
0.088	43	3	12	22	12	24	40	32
0.089	49	5	14	17	25	23	30	33
0.09	48	9	9	28	11	15	48	31
0.091	41	9	14	25	22	10	33	33
0.092	41	8	15	33	13	14	26	29
0.093	42	6	15	36	17	25	35	45
0.094	30	2	6	39	25	23	38	41
0.095	52	9	5	27	23	19	27	39
0.096	48	8	6	21	31	23	27	39
0.097	50	9	9	14	26	21	38	49
0.098	54	4	4	27	18	11	28	23
0.099	52	7	6	30	18	27	32	29
0.1	44	0	2	18	25	8	26	47
0.101	53	4	8	15	18	24	35	27
0.102	50	4	4	22	19	16	31	39
0.103	45	4	4	30	18	26	39	33
0.104	41	4	3	23	19	19	31	41
0.105	50	4	3	21	32	22	30	32
0.106	56	5	5	16	16	12	25	36
0.107	30	4	7	17	33	17	30	25
0.108	51	4	15	25	13	33	36	30
0.109	47	2	12	13	8	21	34	46
0.11	48	2	8	19	11	25	34	31
0.111	38	5	5	11	21	20	29	26
0.112	42	3	16	15	19	12	29	34
0.113	49	4	13	18	13	16	24	28
0.114	36	6	10	43	15	19	26	27
0.115	47	4	16	66	16	19	30	20
0.116	63	2	12	43	14	15	28	30
0.117	35	2	7	35	20	17	30	28
0.118	58	4	8	30	19	12	24	26
0.119	45	5	2	29	21	12	30	34
0.12	53	7	20	12	16	15	36	41
0.121	49	4	8	22	9	16	23	31
0.122	55	3	13	7	17	7	53	25
0.123	38	8	6	14	24	19	39	24
0.124	40	15	6	16	22	20	41	36
0.125	36	8	6	28	17	12	38	30
0.126	60	2	13	33	16	22	31	34
0.127	50	4	8	27	9	14	41	32
0.128	33	3	10	25	16	16	26	28
0.129	60	17	5	23	23	12	31	31
0.13	47	2	2	27	15	21	34	33
0.131	33	5	7	28	14	33	34	42
0.132	43	4	1	23	21	21	32	29
0.133	43	2	5	13	14	29	36	19
0.134	46	5	2	23	14	20	25	28
0.135	42	5	7	27	18	18	38	28
0.136	32	9	3	25	24	18	29	35
0.137	43	4	9	21	9	23	22	28
0.138	52	2	8	24	10	21	39	35
0.139	53	3	16	34	7	25	23	25
0.14	45	5	4	18	18	24	33	41
0.141	40	5	5	29	11	31	31	32
0.142	45	3	3	17	10	30	49	31
0.143	41	4	2	20	14	16	38	27
0.144	61	6	4	21	16	21	22	29
0.145	46	1	3	23	18	18	23	24
0.146	38	4	6	25	18	16	28	15
0.147	50	6	4	37	22	23	26	28
0.148	52	3	7	14	18	21	30	27
0.149	48	7	5	39	8	14	28	38
0.15	52	6	2	41	16	5	36	29
0.151	41	3	2	38	19	22	41	29
0.152	49	5	5	35	13	19	42	38
0.153	65	0	3	23	17	22	26	26
0.154	42	4	6	24	9	12	26	34
0.155	54	3	2	19	28	13	22	46
0.156	40	7	4	18	16	9	43	38
0.157	36	4	4	31	20	12	33	43
0.158	48	2	2	37	20	18	28	34
0.159	39	2	8	31	14	24	33	44
0.16	42	1	15	16	11	15	51	33
0.161	48	6	12	18	20	20	45	37
0.162	45	6	12	17	29	24	46	43
0.163	40	3	10	17	22	18	32	47
0.164	47	3	2	25	13	11	32	33
0.165	40	8	5	22	15	16	23	38
0.166	57	6	7	24	22	20	29	36
0.167	42	0	15	35	15	17	22	31
0.168	41	5	9	35	17	18	29	29
0.169	43	9	11	32	20	15	21	35
0.17	54	2	4	31	15	30	20	43
0.171	58	4	15	36	19	24	18	30
0.172	48	2	6	24	27	20	16	42
0.173	64	2	5	37	10	23	18	24
0.174	34	3	13	32	15	21	25	29
0.175	35	3	5	28	22	23	25	31
0.176	26	2	4	28	17	19	25	38
0.177	33	2	4	32	10	16	24	48
0.178	50	7	12	20	19	22	29	41
0.179	48	1	11	15	19	18	31	40
0.18	35	7	16	11	18	20	28	40
0.181	37	2	11	14	7	25	44	31
0.182	32	3	6	15	20	20	19	41
0.183	35	3	6	16	18	27	36	23
0.184	56	7	2	15	26	33	33	32
0.185	40	3	3	22	19	24	25	23
0.186	28	3	4	19	29	34	28	41
0.187	44	7	6	24	21	23	27	37
0.188	42	5	3	14	13	25	31	28
0.189	52	4	4	17	22	21	19	29
0.19	52	2	5	21	29	18	38	41
0.191	38	4	2	14	8	15	34	23
0.192	30	3	7	23	21	19	32	37
0.193	31	2	10	18	18	20	34	36
0.194	50	9	5	32	11	22	22	31
0.195	32	9	4	32	28	23	25	51
0.196	27	13	9	23	25	28	26	24
0.197	42	5	31	19	24	15	23	34
0.198	38	6	10	23	25	22	27	41
0.199	36	3	6	17	19	20	27	39
0.2	45	3	10	15	26	20	21	40
0.201	48	1	9	21	17	20	26	50
0.202	34	3	4	17	23	27	26	49
0.203	51	4	11	20	23	15	29	46
0.204	48	1	1	14	19	20	44	49
0.205	31	1	2	15	16	17	23	43
0.206	34	2	3	29	30	32	22	44
0.207	29	10	7	21	25	24	22	34
0.208	37	5	7	15	20	25	19	39
0.209	40	11	8	17	25	18	27	44
0.21	50	6	13	22	41	22	37	25
0.211	57	5	5	16	26	24	26	34
0.212	43	0	12	31	18	15	36	37
0.213	47	0	12	18	14	21	33	30
0.214	44	8	10	29	10	24	38	38
0.215	34	6	3	25	12	14	40	29
0.216	49	9	4	25	22	15	26	27
0.217	35	4	4	22	15	18	34	30
0.218	48	5	3	15	17	25	38	27
0.219	44	9	5	25	14	23	31	28
0.22	43	3	2	34	23	17	31	27
0.221	41	5	7	36	21	17	26	22
0.222	49	7	1	21	16	21	56	34
0.223	43	9	7	29	8	25	30	34
0.224	43	14	2	48	17	17	23	24
0.225	50	5	4	45	27	26	33	31
0.226	26	5	3	28	22	19	25	32
0.227	43	2	5	38	35	29	26	39
0.228	38	0	8	47	18	19	21	30
0.229	49	4	6	28	7	22	21	26
0.23	37	3	3	23	5	20	35	23
0.231	39	2	12	12	17	18	38	40
0.232	48	1	9	27	12	20	24	24
0.233	38	3	5	41	21	16	31	38
0.234	41	2	8	48	21	11	28	41
0.235	46	3	2	43	15	18	25	41
0.236	60	2	0	23	21	22	35	34
0.237	41	1	4	43	24	20	28	29
0.238	48	4	2	42	15	12	42	43
0.239	44	2	5	36	26	19	28	36
0.24	42	4	3	31	15	24	16	37
0.241	47	2	2	52	17	20	28	31
0.242	50	7	1	50	21	8	26	31
0.243	44	3	2	44	22	17	32	40
0.244	51	6	4	30	25	29	34	34
0.245	31	3	3	26	21	20	25	38
0.246	43	3	3	18	18	9	31	45
0.247	50	4	4	19	19	10	24	41
0.248	49	3	5	14	10	13	27	25
0.249	49	5	4	17	15	13	29	21
0.25	45	5	6	22	18	19	25	25
0.251	47	2	12	22	23	14	28	34
0.252	36	5	3	21	14	24	39	53
0.253	54	2	3	15	13	11	37	45
0.254	51	5	4	41	15	17	45	47
0.255	35	2	9	41	13	16	46	40
0.256	38	3	8	36	14	20	46	39
0.257	43	1	9	30	12	17	31	46
0.258	51	0	4	56	8	16	45	32
0.259	41	1	4	44	20	35	40	46
0.26	46	1	8	32	9	24	28	36
0.261	40	4	4	31	11	17	25	29
0.262	48	5	11	33	9	25	33	38
0.263	36	4	11	24	10	20	29	36
0.264	35	6	6	26	12	15	28	39
0.265	46	3	2	24	18	11	26	53
0.266	45	0	2	21	18	20	22	30
0.267	54	4	9	39	14	24	21	38
0.268	44	4	2	35	16	25	29	34
0.269	36	2	4	21	14	17	36	31
0.27	52	2	6	31	22	22	23	36
0.271	47	3	14	30	15	19	32	34
0.272	44	3	8	45	18	15	30	29
0.273	47	6	10	40	11	32	23	42
0.274	45	5	8	28	11	28	27	28
0.275	41	9	6	21	13	14	22	31
0.276	47	6	5	28	16	16	29	37
0.277	49	8	6	25	14	14	24	45
0.278	62	3	7	27	17	8	24	30
0.279	51	4	0	22	18	24	26	36
0.28	51	3	7	16	22	25	35	36
0.281	39	2	2	18	13	24	22	39
0.282	51	3	0	13	17	29	42	46
0.283	53	2	5	74	19	27	34	38
0.284	45	7	6	61	21	32	36	22
0.285	48	6	4	76	9	27	25	41
0.286	49	10	6	68	8	22	33	41
0.287	34	1	10	40	16	25	43	29
0.288	49	1	5	37	11	17	43	21
0.289	42	0	8	30	15	28	19	29
0.29	47	4	5	50	19	27	29	34
0.291	37	2	7	44	18	10	41	38
0.292	38	7	6	32	15	23	36	37
0.293	57	4	5	23	9	17	26	37
0.294	54	1	3	17	27	20	29	41
0.295	42	4	2	22	28	13	24	42
0.296	51	3	7	27	22	21	36	34
0.297	53	3	10	26	20	16	33	37
0.298	57	7	10	27	25	18	31	20
0.299	39	8	6	25	25	19	39	32
0.3	47	3	7	29	21	18	29	27
0.301	47	2	4	25	27	16	30	49
0.302	51	4	11	27	15	17	33	46
0.303	49	7	12	16	18	11	32	31
0.304	50	4	14	29	26	18	28	16
0.305	43	8	4	38	20	20	22	25
0.306	30	6	9	55	16	23	23	32
0.307	46	2	4	24	31	20	22	21
0.308	46	3	8	27	22	15	46	34
0.309	54	2	6	19	18	16	39	39
0.31	42	3	7	33	30	24	39	26
0.311	42	2	5	30	23	23	35	21
0.312	39	3	8	42	17	13	39	37
0.313	47	2	8	8	25	17	25	31
0.314	44	2	5	13	34	29	19	28
0.315	45	1	7	19	21	13	22	36
0.316	40	0	5	16	22	27	24	20
0.317	38	5	5	29	20	15	37	23
0.318	41	1	8	19	26	25	33	34
0.319	46	0	11	33	20	15	25	25
0.32	46	1	7	28	26	32	21	42
0.321	48	2	5	17	21	15	29	30
0.322	30	7	6	26	20	7	20	36
0.323	47	12	6	32	23	20	26	45
0.324	45	5	7	23	22	19	27	31
0.325	39	14	13	35	21	16	25	26
0.326	30	8	8	20	20	10	27	36
0.327	50	3	7	37	25	9	40	36
0.328	46	5	18	27	17	15	28	27
0.329	40	7	8	17	12	15	31	22
0.33	50	3	7	27	29	18	21	43
0.331	39	0	6	39	30	19	26	49
0.332	42	1	9	29	19	20	30	28
0.333	42	4	5	34	18	17	44	41
0.334	30	1	10	28	21	24	47	29
0.335	25	6	5	24	15	11	31	46
0.336	49	1	3	22	21	22	46	54
0.337	41	9	1	16	26	17	35	35
0.338	42	6	2	15	7	21	25	53
0.339	41	6	5	28	19	15	45	37
0.34	34	2	3	15	18	15	36	31
0.341	60	8	5	19	14	16	30	38
0.342	40	2	4	23	18	14	23	37
0.343	49	2	8	12	22	23	38	42
0.344	40	3	6	25	7	13	29	36
0.345	45	8	5	21	15	12	20	38
0.346	39	3	9	30	29	21	18	35
0.347	46	3	14	20	18	7	23	32
0.348	49	2	12	12	17	19	23	31
0.349	45	6	3	13	24	15	22	24
0.35	39	1	4	22	17	18	31	25
0.351	65	6	4	13	13	34	24	25
0.352	49	3	5	28	10	18	33	29
0.353	45	2	11	23	18	21	26	32
0.354	28	2	5	21	12	12	29	47
0.355	34	4	17	25	20	20	25	43
0.356	44	3	10	14	14	16	39	38
0.357	44	5	8	28	23	25	38	55
0.358	39	4	10	28	21	15	32	29
0.359	37	8	12	35	32	19	45	27
0.36	52	7	3	29	17	27	37	33
0.361	52	10	7	32	27	16	30	29
0.362	36	0	12	29	30	12	29	36
0.363	50	5	4	31	27	23	27	41
0.364	50	6	7	36	27	24	23	34
0.365	44	11	3	34	37	21	28	30
0.366	35	6	7	21	30	23	32	38
0.367	48	8	12	29	24	33	31	36
0.368	63	6	15	24	24	16	21	56
0.369	52	9	13	17	21	20	29	32
0.37	35	8	18	27	15	7	16	33
0.371	54	8	7	18	24	16	15	25
0.372	55	9	12	34	12	20	31	40
0.373	56	18	6	27	16	22	20	36
0.374	41	19	5	20	17	29	23	26
0.375	45	10	3	18	19	28	37	38
0.376	42	7	6	26	23	12	44	35
0.377	59	6	8	14	19	15	41	36
0.378	50	7	10	12	12	18	38	27
0.379	42	9	10	16	21	19	32	38
0.38	49	13	6	14	29	22	25	49
0.381	45	8	8	18	27	19	36	38
0.382	43	3	6	15	20	21	21	32
0.383	46	6	12	25	19	22	26	43
0.384	55	2	5	28	18	22	30	27
0.385	61	2	4	12	23	12	38	33
0.386	52	3	5	23	20	22	32	29
0.387	62	10	3	18	19	18	24	39
0.388	41	4	6	23	26	16	32	28
0.389	49	0	4	27	34	12	24	28
0.39	50	2	12	29	21	25	35	25
0.391	45	1	8	9	13	22	39	32
0.392	60	3	10	19	14	23	29	37
0.393	39	5	11	23	12	26	27	42
0.394	48	3	7	13	12	25	30	28
0.395	49	4	10	20	13	27	19	19
0.396	47	3	6	20	10	25	36	31
0.397	49	2	9	23	21	15	26	37
0.398	59	3	12	18	26	8	20	42
0.399	44	5	5	38	19	14	29	42
0.4	54	0	16	19	16	8	29	45
0.401	54	4	2	28	15	18	32	38
0.402	59	10	5	26	26	13	35	38
0.403	52	8	12	17	26	20	27	27
0.404	41	6	9	16	25	15	34	27
0.405	39	5	4	26	10	27	40	31
0.406	56	6	16	30	16	22	29	29
0.407	46	9	12	33	14	16	35	40
0.408	42	8	10	24	18	25	28	28
0.409	36	8	13	14	8	30	30	39
0.41	35	2	9	23	16	28	25	44
0.411	47	2	20	24	7	23	33	22
0.412	40	3	11	31	24	16	23	47
0.413	41	12	3	19	21	16	27	35
0.414	37	8	6	13	12	9	28	47
0.415	45	6	16	51	19	20	23	42
0.416	57	12	10	44	16	15	18	16
0.417	47	10	6	26	20	14	30	33
0.418	34	1	10	32	27	18	33	45
0.419	45	5	5	33	24	24	26	36
0.42	44	5	4	32	20	18	27	29
0.421	41	6	8	57	17	6	33	25
0.422	48	9	9	22	27	10	32	39
0.423	39	10	5	22	20	16	23	38
0.424	38	9	8	31	13	19	25	45
0.425	49	3	9	28	17	12	27	30
0.426	30	4	11	15	20	16	29	30
0.427	44	3	3	18	21	15	22	43
0.428	43	2	11	29	20	10	27	35
0.429	46	6	13	47	23	9	21	38
0.43	42	8	3	47	21	17	22	29
0.431	56	4	5	44	17	18	19	40
0.432	57	5	5	29	18	14	28	36
0.433	50	4	6	39	17	18	27	35
0.434	43	3	7	25	20	11	41	43
0.435	44	1	6	17	17	17	34	39
0.436	60	6	6	14	26	11	28	34
0.437	40	2	3	17	11	17	31	45
0.438	50	7	5	10	16	20	30	44
0.439	48	2	4	19	16	7	39	40
0.44	35	4	6	12	14	9	23	37
0.441	53	8	3	29	21	13	29	37
0.442	37	2	1	33	18	10	30	31
0.443	42	9	4	20	11	14	25	37
0.444	48	6	3	34	27	20	21	39
0.445	57	8	4	22	23	18	28	35
0.446	41	3	4	23	13	20	26	30
0.447	49	5	3	30	17	19	29	35
0.448	58	3	3	25	20	16	36	43
0.449	49	5	3	26	22	10	30	51
0.45	49	3	13	20	13	33	33	27
0.451	46	6	3	20	12	25	25	38
0.452	28	2	5	12	18	16	25	29
0.453	41	0	5	15	15	18	39	33
0.454	43	6	12	18	24	21	26	35
0.455	53	4	9	27	17	13	38	47
0.456	54	3	8	21	23	20	32	41
0.457	50	8	3	13	13	20	36	51
0.458	44	5	6	22	19	16	31	45
0.459	48	1	5	34	20	13	31	69
0.46	49	6	7	20	15	18	28	58
0.461	53	8	6	28	11	18	27	48
0.462	43	9	11	11	19	10	19	34
0.463	39	3	4	12	15	18	37	32
0.464	31	1	2	18	27	21	28	36
0.465	43	3	3	29	20	16	30	30
0.466	40	8	2	29	17	20	46	20
0.467	32	4	7	36	14	15	30	24
0.468	37	6	7	36	11	16	30	26
0.469	47	4	7	57	14	10	28	27
0.47	34	7	1	60	37	23	32	35
0.471	42	4	6	32	20	12	16	35
0.472	41	12	6	22	19	15	27	39
0.473	30	5	4	28	14	16	21	27
0.474	44	10	4	23	25	17	31	44
0.475	54	4	5	22	10	16	23	27
0.476	45	3	6	15	16	19	32	34
0.477	56	6	14	22	23	21	31	22
0.478	43	2	6	18	19	14	27	34
0.479	59	11	6	20	19	19	50	34
0.48	53	7	4	16	22	21	42	24
0.481	47	10	5	23	18	20	25	27
0.482	50	3	5	27	16	19	21	27
0.483	37	1	7	28	21	20	22	19
0.484	54	4	7	27	25	11	22	34
0.485	53	0	4	17	22	21	38	34
0.486	53	3	4	21	14	28	26	38
0.487	37	2	5	23	19	28	25	51
0.488	68	6	6	20	21	27	13	31
0.489	60	8	5	27	23	23	32	30
0.49	51	5	9	26	12	22	16	31
0.491	64	3	6	23	22	32	32	21
0.492	53	8	6	24	18	31	28	31
0.493	46	8	4	25	32	32	20	35
0.494	52	2	4	30	24	28	32	39
0.495	37	2	6	18	26	11	33	40
0.496	54	3	5	27	19	15	26	27
0.497	60	2	9	22	17	18	30	31
0.498	56	4	4	32	19	11	24	37
0.499	49	11	7	30	15	10	27	47
0.5	43	6	5	25	16	22	26	35
0.501	47	1	6	38	10	12	25	38
0.502	52	7	6	36	12	22	32	41
0.503	38	5	6	25	12	17	34	63
0.504	51	5	6	25	41	21	32	42
0.505	32	4	12	28	29	17	23	38
0.506	43	3	10	29	24	27	34	53
0.507	54	3	11	34	16	19	28	37
0.508	37	6	9	23	25	16	29	33
0.509	49	5	5	34	29	20	37	42
0.51	45	6	3	24	27	14	30	58
0.511	42	4	11	21	23	13	30	32
0.512	49	5	12	16	35	10	26	40
0.513	41	14	9	17	45	23	24	57
0.514	44	14	21	26	23	17	32	38
0.515	47	6	5	18	20	10	33	28
0.516	36	4	3	25	26	14	34	36
0.517	37	8	7	31	20	16	32	37
0.518	36	18	10	55	35	14	23	37
0.519	47	15	7	52	30	30	31	43
0.52	30	21	16	47	19	30	19	45
0.521	34	10	21	27	14	17	28	41
0.522	35	21	5	20	13	7	32	48
0.523	38	39	3	6	29	25	27	34
0.524	55	40	5	18	12	22	28	32
0.525	49	26	2	12	19	24	26	34
0.526	50	21	2	16	11	17	35	32
0.527	61	40	3	21	8	21	33	32
0.528	56	28	2	31	12	26	24	33
0.529	56	15	6	21	27	14	32	41
0.53	48	10	1	26	32	21	27	37
0.531	52	8	2	25	37	15	38	39
0.532	31	8	5	16	34	25	33	27
0.533	51	8	4	16	35	20	21	28
0.534	46	2	2	16	27	13	27	41
0.535	39	2	11	16	18	15	36	38
0.536	48	6	12	26	28	11	30	35
0.537	49	11	6	15	38	11	15	30
0.538	45	17	8	36	26	16	16	30
0.539	50	4	4	27	24	15	30	35
0.54	45	5	6	25	15	15	32	29
0.541	38	0	9	29	20	15	27	35
0.542	26	4	4	29	21	17	40	23
0.543	47	0	20	27	22	19	27	26
0.544	43	3	5	24	15	17	24	36
0.545	41	2	10	27	20	24	17	44
0.546	53	4	4	24	17	19	26	26
0.547	41	1	5	19	8	16	17	43
0.548	50	3	6	40	26	7	24	28
0.549	50	6	6	30	13	10	30	36
0.55	45	0	7	25	29	16	25	33
0.551	44	2	3	16	16	16	19	40
0.552	39	6	1	26	23	21	25	39
0.553	27	1	6	15	12	20	48	35
0.554	38	9	3	15	13	15	17	32
0.555	48	4	4	25	27	12	23	35
0.556	40	5	6	23	28	11	19	36
0.557	41	6	5	20	20	12	33	31
0.558	39	4	4	17	26	16	25	36
0.559	51	2	1	25	18	19	31	32
0.56	50	8	4	19	14	16	35	40
0.561	44	2	2	16	32	12	27	44
0.562	59	3	10	14	29	7	25	40
0.563	59	1	3	12	18	11	20	44
0.564	42	3	5	13	27	14	20	27
0.565	40	5	7	24	31	11	31	47
0.566	53	5	2	18	32	10	21	29
0.567	49	3	5	28	17	14	28	20
0.568	44	0	7	21	30	22	25	33
0.569	56	3	3	18	27	23	31	32
0.57	34	2	3	13	21	14	36	32
0.571	53	2	2	8	22	22	32	35
0.572	49	3	3	14	12	14	32	34
0.573	38	3	4	11	15	17	14	34
0.574	39	3	7	29	19	31	17	35
0.575	49	2	10	10	9	15	31	24
0.576	44	5	8	23	30	17	23	29
0.577	49	6	6	20	25	19	30	40
0.578	40	13	8	26	24	4	35	48
0.579	47	3	6	12	41	16	20	47
0.58	50	3	4	29	45	20	21	24
0.581	63	1	6	21	56	23	32	40
0.582	50	1	10	20	33	22	23	33
0.583	52	3	11	15	34	24	31	35
0.584	54	6	9	21	33	22	18	31
0.585	39	0	8	22	26	20	26	38
0.586	41	2	6	19	33	21	31	31
0.587	42	4	7	33	29	23	20	32
0.588	60	0	20	21	28	15	22	25
0.589	49	5	7	24	17	33	32	27
0.59	40	5	8	45	27	19	36	26
0.591	58	6	6	38	29	8	36	33
0.592	61	4	10	43	32	16	23	35
0.593	39	3	14	21	32	17	16	32
0.594	40	5	8	12	41	14	18	33
0.595	40	6	8	14	21	11	26	25
0.596	33	4	9	30	21	15	37	37
0.597	43	4	5	28	16	16	33	26
0.598	34	2	5	22	22	19	26	39
0.599	46	0	3	31	20	19	37	36
0.6	52	6	2	34	29	20	26	22
0.601	51	5	1	18	22	21	17	17
0.602	37	1	6	26	12	13	8	38
0.603	53	3	1	30	13	17	24	21
0.604	44	3	3	16	22	32	23	24
0.605	32	5	9	19	17	9	35	33
0.606	61	19	4	13	16	14	33	51
0.607	42	7	4	15	16	13	16	45
0.608	48	5	6	16	22	6	37	38
0.609	50	15	6	26	21	13	27	31
0.61	42	9	6	19	20	23	27	27
0.611	52	5	6	18	23	12	28	28
0.612	55	0	9	15	20	19	30	25
0.613	50	1	7	16	18	16	19	20
0.614	54	5	13	38	30	16	19	48
0.615	50	3	18	40	19	20	24	43
0.616	56	7	17	28	15	14	20	43
0.617	44	9	11	60	20	16	33	25
0.618	55	2	4	94	22	14	27	44
0.619	47	0	8	57	18	12	34	36
0.62	53	2	10	53	13	13	30	39
0.621	39	2	4	65	13	18	36	39
0.622	28	1	7	38	18	18	33	46
0.623	53	1	13	12	22	22	26	39
0.624	41	8	7	24	14	19	29	35
0.625	35	7	17	14	17	16	28	36
0.626	44	3	14	18	17	24	16	26
0.627	58	5	9	35	22	30	15	33
0.628	42	0	5	28	20	27	21	36
0.629	54	2	6	29	16	16	13	39
0.63	47	8	7	21	12	11	21	31
0.631	56	6	2	16	18	26	30	31
0.632	42	2	8	16	20	25	17	28
0.633	56	1	7	16	16	16	18	27
0.634	50	8	6	26	20	21	30	25
0.635	43	4	11	30	11	10	35	43
0.636	37	2	4	19	17	14	29	39
0.637	52	3	3	10	16	10	28	59
0.638	39	4	9	14	16	18	23	47
0.639	45	5	1	35	21	14	43	31
0.64	53	2	8	57	7	22	27	20
0.641	49	7	7	49	20	22	34	14
0.642	44	8	5	35	16	17	23	14
0.643	60	4	3	50	22	45	27	23
0.644	43	2	6	37	15	18	17	28
0.645	56	10	3	25	13	14	25	28
0.646	44	12	2	57	29	14	27	34
0.647	38	10	3	24	35	17	22	34
0.648	52	4	4	24	53	20	22	33
0.649	38	5	11	23	38	15	32	31
0.65	33	5	5	59	59	14	32	27
0.651	40	2	9	32	36	18	27	30
0.652	63	2	5	41	25	18	27	32
0.653	33	15	5	28	42	10	30	30
0.654	43	8	3	16	28	21	43	36
0.655	59	8	3	29	13	15	36	31
0.656	35	6	5	30	16	23	20	42
0.657	33	4	2	54	22	25	23	42
0.658	47	6	2	22	21	29	16	37
0.659	53	5	8	10	18	22	20	27
0.66	45	6	1	31	24	25	24	30
0.661	46	6	7	20	24	33	28	24
0.662	51	4	1	23	28	9	31	33
0.663	39	5	7	18	20	18	28	39
0.664	39	5	5	24	19	18	34	40
0.665	61	9	14	19	27	11	20	46
0.666	45	6	6	56	24	10	41	33
0.667	62	4	2	66	18	9	31	33
0.668	51	7	1	57	20	6	23	26
0.669	72	7	1	55	10	14	27	40
0.67	46	7	5	46	34	14	37	27
0.671	50	2	3	26	24	11	35	18
0.672	40	7	11	31	9	7	20	27
0.673	45	2	12	32	16	18	24	38
0.674	50	4	10	33	26	17	23	29
0.675	52	5	7	41	26	13	22	35
0.676	51	3	4	23	21	14	31	26
0.677	39	2	0	36	24	17	33	26
0.678	54	1	6	41	17	11	25	23
0.679	32	4	2	41	14	15	36	31
0.68	38	12	4	43	23	17	26	29
0.681	42	5	3	24	22	10	26	32
0.682	45	4	5	38	17	13	37	27
0.683	51	4	9	48	16	18	48	24
0.684	46	4	13	31	21	21	33	27
0.685	42	3	6	22	22	12	38	38
0.686	31	3	5	17	18	15	31	22
0.687	41	2	3	34	19	14	38	25
0.688	42	2	3	46	27	14	25	43
0.689	55	2	5	41	26	14	24	34
0.69	50	2	3	33	11	23	36	30
0.691	47	4	6	28	17	16	21	25
0.692	48	4	6	24	14	30	46	42
0.693	59	7	4	21	23	21	26	29
0.694	62	7	9	26	11	20	30	38
0.695	50	6	7	19	25	14	35	21
0.696	40	10	6	34	18	27	18	25
0.697	53	2	6	33	14	21	28	39
0.698	42	5	14	35	19	16	38	35
0.699	41	3	12	37	17	23	24	26
0.7	59	4	4	47	15	17	30	27
0.701	43	5	4	56	12	19	26	30
0.702	50	9	4	62	18	15	33	36
0.703	41	9	8	48	19	27	28	32
0.704	42	4	6	45	17	16	38	12
0.705	49	9	8	33	13	14	32	44
0.706	59	8	2	15	36	21	32	37
0.707	45	3	6	19	25	17	30	32
0.708	52	2	1	32	27	19	32	31
0.709	46	2	5	34	31	19	25	37
0.71	45	2	6	43	20	8	22	32
0.711	54	2	13	34	21	20	23	30
0.712	34	1	6	29	17	18	36	21
0.713	53	4	6	30	16	34	31	28
0.714	43	1	8	35	10	32	29	27
0.715	37	2	4	22	21	30	34	23
0.716	53	7	11	17	10	16	31	46
0.717	37	10	8	12	10	11	29	57
0.718	39	6	5	14	26	10	35	42
0.719	45	9	4	30	13	16	31	30
0.72	61	11	12	22	19	25	30	19
0.721	44	7	4	26	29	21	34	32
0.722	34	9	6	26	49	16	31	30
0.723	45	9	2	30	17	15	28	33
0.724	30	4	7	23	48	14	31	34
0.725	67	4	5	20	19	17	41	30
0.726	54	1	2	38	19	18	42	61
0.727	45	5	13	27	19	18	35	35
0.728	59	2	17	30	19	16	29	38
0.729	60	5	15	36	30	11	31	30
0.73	41	5	3	26	28	19	27	38
0.731	47	4	6	16	50	22	38	39
0.732	37	2	6	16	19	15	29	28
0.733	54	3	5	12	15	23	35	47
0.734	47	3	10	16	15	26	31	45
0.735	44	8	11	23	18	24	32	37
0.736	45	3	8	38	17	20	32	42
0.737	55	8	8	30	29	25	37	50
0.738	34	11	21	28	28	12	31	39
0.739	50	2	6	32	40	28	29	31
0.74	36	2	1	43	63	21	23	31
0.741	44	1	11	37	46	13	37	32
0.742	45	2	3	28	23	14	33	38
0.743	47	2	4	30	12	14	30	47
0.744	45	1	2	22	9	10	46	36
0.745	37	1	3	33	13	15	35	25
0.746	47	5	4	16	19	15	26	31
0.747	43	8	6	17	15	9	29	34
0.748	55	4	10	21	15	22	35	48
0.749	70	4	17	25	17	17	34	39
0.75	72	3	13	8	22	10	27	55
0.751	53	3	2	18	16	26	42	64
0.752	46	2	1	18	10	15	30	45
0.753	40	6	3	16	17	13	36	45
0.754	43	3	5	32	20	21	28	64
0.755	45	1	3	16	17	11	29	59
0.756	47	4	4	10	21	19	17	57
0.757	41	1	5	17	15	21	23	36
0.758	60	3	8	33	11	20	28	31
0.759	50	4	7	24	21	7	26	36
0.76	52	3	5	32	13	19	31	35
0.761	59	2	3	25	12	19	22	34
0.762	40	2	5	30	21	14	24	40
0.763	50	1	4	30	17	14	24	27
0.764	47	0	5	14	21	14	32	38
0.765	40	3	3	35	27	15	29	44
0.766	51	4	2	34	16	19	24	32
0.767	51	4	2	60	23	16	34	21
0.768	71	4	5	26	15	17	33	17
0.769	62	3	6	35	28	7	55	29
0.77	31	8	3	18	28	19	40	30
0.771	51	8	5	21	21	28	34	19
0.772	45	2	5	28	36	17	31	33
0.773	52	3	3	23	22	11	27	31
0.774	46	5	10	27	23	24	35	27
0.775	47	5	3	15	15	15	33	26
0.776	32	3	2	25	10	14	28	37
0.777	34	2	2	22	18	17	37	36
0.778	39	7	2	33	16	4	21	42
0.779	58	10	3	19	32	29	26	42
0.78	63	7	4	23	17	20	37	47
0.781	37	7	0	15	22	17	15	27
0.782	51	2	1	22	22	20	33	30
0.783	38	2	6	30	11	14	27	27
0.784	43	1	3	38	15	13	18	23
0.785	46	10	4	21	15	14	36	25
0.786	37	2	4	32	13	25	25	32
0.787	51	3	3	26	16	33	12	22
0.788	44	12	5	26	19	13	24	38
0.789	46	4	10	29	18	11	31	35
0.79	50	8	4	20	19	20	28	35
0.791	47	6	6	20	26	23	35	28
0.792	41	6	4	22	25	21	35	30
0.793	61	7	4	29	26	18	30	24
0.794	42	7	2	22	36	19	29	31
0.795	37	7	2	30	23	20	25	42
0.796	48	17	3	16	23	20	25	36
0.797	54	13	5	27	23	14	20	42
0.798	51	9	4	35	29	21	22	34
0.799	52	10	0	22	28	24	34	20
0.8	51	7	16	15	20	21	26	21
0.801	58	9	9	18	22	18	26	24
0.802	32	6	9	16	22	15	34	42
0.803	52	4	8	19	27	21	20	40
0.804	39	7	7	23	21	15	26	43
0.805	45	7	15	22	22	19	29	30
0.806	52	12	5	14	24	21	30	17
0.807	53	12	2	15	11	15	30	22
0.808	53	20	1	12	24	16	29	35
0.809	52	8	5	24	26	12	32	38
0.81	50	9	3	28	27	16	30	40
0.811	52	7	3	17	28	21	32	30
0.812	57	5	2	19	32	20	41	31
0.813	51	7	4	21	25	9	33	45
0.814	40	5	5	14	30	11	23	37
0.815	50	1	7	26	22	16	21	29
0.816	53	3	10	21	42	25	21	35
0.817	67	1	2	26	54	22	26	39
0.818	44	3	7	20	45	12	42	29
0.819	48	1	6	17	27	21	32	38
0.82	56	4	5	13	31	22	34	26
0.821	30	4	5	31	31	17	39	27
0.822	53	2	7	25	24	22	42	43
0.823	43	10	12	23	29	12	38	37
0.824	37	2	15	27	24	14	19	40
0.825	40	2	6	41	21	13	39	53
0.826	50	8	1	29	30	15	37	48
0.827	52	10	2	30	16	13	22	42
0.828	61	4	3	21	20	22	28	23
0.829	39	7	2	35	24	23	25	35
0.83	54	4	6	24	17	30	29	28
0.831	39	3	0	63	12	18	39	17
0.832	53	9	3	75	18	17	30	28
0.833	45	10	1	31	15	8	23	33
0.834	36	9	1	37	17	18	29	32
0.835	44	9	6	78	26	28	22	41
0.836	40	2	6	86	25	18	27	25
0.837	41	3	4	115	29	17	26	31
0.838	48	9	6	65	25	16	22	42
0.839	38	4	4	46	21	23	18	32
0.84	33	4	6	35	22	30	18	25
0.841	41	12	0	28	26	15	34	21
0.842	43	11	9	20	29	22	26	28
0.843	46	2	12	35	23	17	13	40
0.844	45	5	5	69	13	8	25	30
0.845	48	4	3	51	18	6	35	36
0.846	52	4	11	18	20	18	35	28
0.847	52	6	4	20	22	15	31	28
0.848	38	4	2	29	16	30	31	27
0.849	40	4	10	17	13	15	27	25
0.85	32	5	5	25	23	19	38	33
0.851	44	2	2	24	15	19	32	27
0.852	43	7	5	18	18	16	35	44
0.853	60	13	4	26	22	21	32	33
0.854	38	13	9	19	21	23	12	47
0.855	20	6	3	21	11	21	26	42
0.856	43	7	2	19	9	21	20	35
0.857	38	2	5	12	15	16	22	33
0.858	44	2	2	10	30	17	38	26
0.859	41	6	9	19	18	11	28	23
0.86	31	9	6	28	16	15	32	35
0.861	39	7	9	27	13	17	18	27
0.862	32	6	5	24	11	12	28	40
0.863	33	4	4	21	21	19	26	42
0.864	38	3	3	29	14	25	31	22
0.865	42	4	3	30	8	30	23	44
0.866	57	5	3	18	18	25	28	39
0.867	45	3	4	35	12	29	14	42
0.868	48	1	9	32	22	21	28	51
0.869	52	6	9	13	13	20	17	25
0.87	42	7	4	13	19	16	16	28
0.871	55	5	7	20	16	14	20	33
0.872	44	7	1	24	15	19	38	35
0.873	54	4	13	20	15	24	38	33
0.874	54	4	4	32	21	16	28	37
0.875	35	6	6	21	17	17	34	44
0.876	45	4	6	21	20	28	17	39
0.877	58	4	8	16	9	18	41	27
0.878	41	0	7	21	17	25	25	46
0.879	58	3	5	30	18	15	24	44
0.88	52	3	13	21	38	14	38	37
0.881	47	3	11	15	23	11	30	25
0.882	49	4	14	15	28	8	19	36
0.883	44	6	7	31	19	17	20	48
0.884	40	3	3	24	31	13	33	40
0.885	41	8	3	22	15	25	32	31
0.886	43	6	6	33	23	19	28	24
0.887	41	13	6	25	12	13	21	38
0.888	41	2	9	17	12	26	22	36
0.889	45	8	9	26	26	15	22	42
0.89	33	6	7	23	25	20	27	35
0.891	57	1	5	21	33	26	21	41
0.892	46	0	5	24	31	26	29	53
0.893	51	2	3	21	18	31	31	41
0.894	41	4	2	33	7	26	25	33
0.895	31	4	6	26	11	15	31	31
0.896	49	2	8	23	20	19	38	33
0.897	42	9	2	15	21	11	21	26
0.898	58	5	5	24	16	10	18	32
0.899	71	6	3	26	8	14	33	28
0.9	31	3	5	16	13	24	32	40
0.901	55	2	13	14	19	18	29	51
0.902	40	2	8	20	21	24	27	25
0.903	36	1	6	23	10	12	21	20
0.904	50	3	3	43	12	12	28	34
0.905	48	1	6	27	14	17	46	31
0.906	63	4	6	27	14	18	29	36
0.907	55	2	5	23	20	18	24	40
0.908	44	1	3	35	14	24	19	41
0.909	40	2	6	22	16	14	27	36
0.91	43	1	13	21	18	10	38	51
0.911	36	3	5	15	21	19	31	37
0.912	53	5	5	21	22	19	27	33
0.913	40	3	9	21	21	11	33	24
0.914	57	9	9	19	21	19	19	41
0.915	57	5	15	30	19	9	18	26
0.916	35	2	11	21	18	15	15	30
0.917	47	4	5	24	16	13	25	38
0.918	36	6	6	25	17	13	41	38
0.919	43	1	2	30	11	19	27	32
0.92	40	2	4	27	23	16	23	42
0.921	42	2	2	21	18	11	32	29
0.922	66	9	4	21	19	17	29	32
0.923	31	3	4	20	14	18	34	40
0.924	45	4	13	15	12	13	28	36
0.925	55	3	6	30	20	12	28	47
0.926	37	2	10	20	19	18	45	39
0.927	39	4	7	17	25	16	26	33
0.928	36	2	8	11	22	20	23	28
0.929	50	7	4	7	19	15	19	34
0.93	48	3	4	18	15	17	32	28
0.931	34	4	3	27	10	13	28	41
0.932	44	3	5	27	20	9	24	30
0.933	51	2	4	24	14	10	23	26
0.934	47	3	9	22	15	9	19	43
0.935	56	2	1	24	12	14	36	49
0.936	61	5	4	23	16	15	16	33
0.937	51	1	2	21	20	8	33	30
0.938	47	6	5	33	20	18	26	37
0.939	31	4	4	24	19	13	37	23
0.94	48	4	3	23	8	13	54	43
0.941	46	0	1	34	17	23	31	42
0.942	52	4	3	17	14	20	40	45
0.943	53	4	4	14	27	12	29	28
0.944	54	3	5	16	23	19	26	40
0.945	41	1	4	17	19	16	21	54
0.946	52	1	1	23	30	9	27	31
0.947	55	1	1	35	25	13	27	29
0.948	40	12	2	23	14	11	21	35
0.949	50	9	7	20	17	19	17	41
0.95	50	7	3	15	18	24	30	29
0.951	55	2	2	16	13	25	35	48
0.952	48	3	2	26	13	24	35	39
0.953	51	4	6	20	19	16	37	43
0.954	56	7	7	26	20	19	29	42
0.955	52	10	9	22	19	18	32	33
0.956	53	2	8	23	11	14	27	29
0.957	60	4	12	24	12	14	37	41
0.958	58	7	5	36	9	15	29	41
0.959	51	2	4	21	18	16	36	48
0.96	54	8	2	18	22	23	20	46
0.961	47	6	5	18	19	19	39	24
0.962	43	3	0	18	17	18	32	34
0.963	49	1	4	17	16	14	43	21
0.964	55	1	3	22	23	17	18	35
0.965	46	1	2	24	24	9	23	50
0.966	37	0	2	20	19	20	28	31
0.967	59	3	5	17	15	8	24	27
0.968	52	2	3	30	23	13	25	33
0.969	55	0	2	23	14	16	39	41
0.97	48	3	1	26	18	19	43	50
0.971	33	2	7	18	23	11	31	42
0.972	44	2	6	15	18	18	33	27
0.973	40	6	12	29	16	11	29	34
0.974	60	3	10	39	18	15	39	53
0.975	44	2	7	46	21	13	40	40
0.976	40	7	3	52	17	13	32	37
0.977	58	8	7	51	12	18	30	42
0.978	34	6	4	37	29	18	30	39
0.979	50	5	5	24	14	14	29	38
0.98	35	10	4	20	28	20	31	25
0.981	43	20	1	16	30	17	31	31
0.982	41	11	3	16	22	11	42	32
0.983	37	5	5	37	20	17	45	33
0.984	45	6	11	22	11	15	44	25
0.985	40	4	1	33	15	13	26	36
0.986	41	11	4	31	21	32	31	31
0.987	43	12	10	22	15	17	29	27
0.988	39	7	6	16	24	17	30	46
0.989	61	7	6	22	23	15	32	35
0.99	65	10	3	20	19	21	30	34
0.991	53	13	4	18	23	21	34	59
0.992	39	8	8	30	19	28	32	40
0.993	47	6	8	17	15	20	27	43
0.994	44	7	1	21	13	6	22	27
0.995	49	7	7	23	17	14	28	27
0.996	55	2	9	17	18	15	33	37
0.997	38	4	10	24	11	26	18	30
0.998	55	5	8	46	16	15	34	26
0.999	46	2	10	40	17	14	32	32
1	61	1	9	12	11	18	27	32
1.001	38	4	4	16	21	18	39	36
1.002	34	4	3	27	12	18	28	37
1.003	50	3	6	31	22	24	23	37
1.004	47	7	6	50	12	19	31	53
1.005	50	3	6	76	26	24	30	51
1.006	60	1	7	74	22	11	35	34
1.007	52	9	9	35	23	11	25	20
1.008	62	6	6	42	15	12	34	31
1.009	38	9	5	24	15	9	37	36
1.01	30	3	7	18	14	11	30	34
1.011	45	5	0	62	14	11	34	26
1.012	58	5	4	81	18	12	35	29
1.013	55	1	5	51	25	11	22	30
1.014	50	3	12	43	23	22	26	42
1.015	42	4	8	39	27	18	22	36
1.016	26	6	13	31	20	13	36	27
1.017	31	7	3	41	17	6	17	35
1.018	49	5	3	21	42	26	21	37
1.019	36	2	4	22	21	24	30	26
1.02	52	3	8	25	23	24	32	40
1.021	56	2	6	29	15	21	32	31
1.022	47	3	6	40	16	24	31	22
1.023	43	4	7	58	10	22	33	39
1.024	58	1	6	37	9	13	32	46
1.025	41	3	6	46	20	20	35	31
1.026	41	11	10	55	19	14	14	36
1.027	47	5	5	58	19	13	46	26
1.028	53	3	2	36	16	26	26	39
1.029	40	10	7	30	18	11	18	15
1.03	38	4	3	23	14	30	36	34
1.031	36	6	7	36	23	23	30	47
1.032	40	14	8	43	23	8	46	30
1.033	49	5	1	43	28	28	35	33
1.034	57	7	3	31	28	22	29	50
1.035	47	6	6	22	20	20	31	53
1.036	40	5	4	30	8	8	42	47
1.037	53	4	2	17	13	11	30	36
1.038	48	2	4	23	16	10	26	41
1.039	46	4	3	18	19	21	18	36
1.04	51	2	7	26	15	22	31	39
1.041	45	5	6	38	14	28	27	40
1.042	46	6	3	49	20	28	26	30
1.043	48	4	5	42	4	19	17	31
1.044	40	4	4	38	18	14	34	30
1.045	56	2	12	28	12	19	32	32
1.046	47	4	5	22	18	17	25	22
1.047	61	0	9	26	22	13	34	32
1.048	60	5	5	17	25	16	19	46
1.049	43	3	4	22	16	22	26	42
1.05	29	6	5	37	25	24	28	43
1.051	47	6	6	32	21	20	28	27
1.052	62	5	1	32	18	14	40	55
1.053	43	4	7	44	21	7	30	44
1.054	54	7	1	30	28	12	32	29
1.055	44	6	6	38	12	20	26	43
1.056	44	13	4	30	13	24	23	36
1.057	43	12	2	22	20	16	30	27
1.058	46	2	4	19	27	16	27	48
1.059	58	2	3	29	20	18	25	44
1.06	41	9	6	22	20	20	24	27
1.061	46	2	10	23	19	15	37	35
1.062	58	1	8	36	15	18	32	36
1.063	57	3	4	35	25	17	38	37
1.064	48	1	10	26	16	16	29	29
1.065	53	4	5	33	13	9	29	33
1.066	58	7	2	32	15	25	34	48
1.067	70	5	3	22	16	21	32	37
1.068	46	2	5	26	16	26	32	31
1.069	48	0	7	15	19	19	28	41
1.07	48	1	4	28	15	18	27	31
1.071	57	10	1	28	12	21	29	41
1.072	41	6	8	24	23	27	31	34
1.073	50	2	10	13	13	24	33	40
1.074	32	2	7	19	14	17	31	35
1.075	55	5	6	26	20	11	26	47
1.076	46	8	11	40	22	31	42	45
1.077	42	4	4	38	24	20	31	65
1.078	46	9	3	52	20	15	25	61
1.079	57	9	4	42	19	15	21	34
1.08	44	8	4	32	10	13	25	32
1.081	53	4	1	35	20	8	36	44
1.082	52	4	1	25	11	24	25	41
1.083	58	3	2	25	15	11	18	42
1.084	38	4	3	60	21	15	38	46
1.085	38	1	4	26	18	23	24	36
1.086	39	4	1	22	12	26	32	35
1.087	54	3	5	20	23	13	49	42
1.088	48	2	8	18	26	13	34	21
1.089	43	9	7	25	19	14	33	38
1.09	39	6	3	21	12	18	38	32
1.091	37	11	10	25	18	14	38	40
1.092	37	5	10	23	20	12	45	29
1.093	48	6	1	29	19	15	25	27
1.094	49	2	4	22	21	17	30	39
1.095	59	2	11	17	15	19	28	39
1.096	58	1	8	22	11	22	21	46
1.097	28	3	3	25	18	20	23	20
1.098	39	7	3	23	24	14	28	31
1.099	30	4	10	23	25	19	38	36
1.1	46	3	12	24	23	12	36	17
1.101	36	4	6	23	17	18	32	24
1.102	41	4	0	17	12	16	44	29
1.103	56	4	8	18	22	12	50	41
1.104	41	8	4	25	12	21	42	18
1.105	36	3	7	33	14	18	51	25
1.106	54	2	3	22	13	16	43	33
1.107	50	2	9	20	15	17	48	44
1.108	39	8	2	17	21	13	34	44
1.109	45	2	1	31	24	16	48	48
1.11	42	7	6	25	24	12	40	68
1.111	46	4	5	19	17	20	32	57
1.112	60	8	5	18	14	17	31	50
1.113	39	11	11	17	13	20	27	29
1.114	43	4	4	25	18	19	17	22
1.115	41	7	8	18	14	19	25	33
1.116	47	3	9	25	26	11	23	28
1.117	40	1	12	11	20	15	34	39
1.118	34	3	14	17	13	16	28	24
1.119	42	3	2	15	17	13	24	18
1.12	48	2	8	27	25	14	40	31
1.121	39	4	6	27	17	14	31	36
1.122	41	1	3	24	26	9	28	25
1.123	43	6	6	26	31	22	34	22
1.124	39	5	2	62	29	18	31	30
1.125	40	2	7	34	31	15	35	27
1.126	45	5	2	44	34	24	35	37
1.127	61	1	10	58	18	17	36	28
1.128	54	2	4	59	18	5	32	20
1.129	44	2	8	19	17	15	25	36
1.13	45	4	6	24	24	13	29	35
1.131	62	2	8	26	60	25	27	29
1.132	49	8	5	12	46	15	18	31
1.133	35	5	7	18	30	19	32	19
1.134	46	9	3	18	15	10	37	30
1.135	37	7	4	7	21	22	24	30
1.136	63	4	12	16	34	21	36	34
1.137	40	3	3	14	13	18	22	26
1.138	31	0	6	14	30	26	32	31
1.139	42	4	5	18	22	25	32	41
1.14	37	1	4	14	34	15	27	42
1.141	41	3	3	21	49	27	33	41
1.142	52	4	2	15	43	37	39	43
1.143	24	5	2	24	34	25	36	42
1.144	47	3	10	23	31	31	30	23
1.145	33	5	16	22	44	26	33	44
1.146	52	6	5	24	49	23	30	39
1.147	35	3	6	18	36	29	34	33
1.148	34	4	3	31	23	25	36	32
1.149	39	6	3	37	23	21	36	21
1.15	47	2	4	24	33	26	29	22
1.151	50	2	2	33	26	22	24	35
1.152	44	5	14	16	19	16	33	29
1.153	42	6	6	18	17	28	32	25
1.154	47	3	1	18	24	24	27	27
1.155	47	2	11	27	22	25	49	34
1.156	46	2	10	20	20	17	41	31
1.157	60	3	14	33	16	21	29	38
1.158	46	4	4	24	14	19	24	44
1.159	50	3	9	31	16	22	37	32
1.16	40	3	3	25	17	21	28	47
1.161	41	6	4	19	14	20	37	34
1.162	47	3	5	21	9	14	27	27
1.163	54	3	7	23	17	12	34	31
1.164	45	1	10	19	20	27	24	26
1.165	36	8	4	24	13	18	38	33
1.166	40	2	5	35	13	19	37	29
1.167	41	3	2	19	10	19	39	34
1.168	52	5	4	23	8	32	40	41
1.169	45	7	4	31	9	24	57	37
1.17	43	4	5	16	14	19	30	44
1.171	41	4	5	12	19	23	30	47
1.172	39	12	7	16	13	21	44	38
1.173	22	5	4	21	17	28	31	31
1.174	48	5	5	18	13	27	39	38
1.175	63	8	4	16	26	20	39	34
1.176	46	5	13	16	18	17	37	33
1.177	41	5	3	15	28	17	27	22
1.178	52	3	8	26	49	20	33	29
1.179	34	4	3	28	26	23	35	26
1.18	38	6	5	18	29	10	28	14
1.181	38	11	8	21	28	23	27	42
1.182	36	6	10	16	21	16	17	34
1.183	41	8	14	29	21	27	25	22
1.184	44	8	13	19	14	14	30	32
1.185	52	8	15	22	15	15	26	28
1.186	46	7	8	17	24	24	29	58
1.187	42	4	2	29	22	16	29	34
1.188	50	5	8	22	17	21	33	37
1.189	39	8	8	15	20	24	29	27
1.19	43	7	3	31	19	20	31	30
1.191	63	6	5	25	17	18	36	37
1.192	48	6	7	25	20	19	21	35
1.193	38	7	4	34	20	15	36	41
1.194	47	14	6	28	10	21	45	32
1.195	61	6	4	27	18	17	38	31
1.196	63	7	2	25	23	17	51	31
1.197	54	2	5	32	16	35	38	37
1.198	41	7	12	33	25	30	27	24
1.199	59	1	3	27	22	13	21	37
1.2	54	12	35	10	21	25	29	32
1.201	52	4	55	13	15	17	31	28
1.202	39	5	22	31	22	14	36	40
1.203	57	11	33	16	17	25	23	36
1.204	45	17	29	20	22	14	29	39
1.205	37	4	7	11	29	18	32	24
1.206	36	3	12	17	25	15	33	24
1.207	47	3	5	17	15	9	33	37
1.208	43	6	9	17	25	17	30	21
1.209	41	24	5	28	16	11	33	30
1.21	48	3	13	25	24	11	43	45
1.211	55	1	9	8	25	23	37	41
1.212	54	7	14	20	14	23	34	37
1.213	50	13	4	18	27	13	38	51
1.214	55	6	5	25	17	23	37	41
1.215	58	13	3	16	12	17	34	41
1.216	33	10	5	31	19	11	44	33
1.217	50	3	6	14	23	26	34	41
1.218	36	6	4	26	28	16	22	40
1.219	42	9	7	38	35	16	30	40
1.22	43	8	6	31	30	17	30	26
1.221	43	12	4	23	35	15	33	39
1.222	39	11	3	26	19	17	41	28
1.223	55	8	5	19	18	22	22	25
1.224	48	5	14	22	29	19	41	25
1.225	53	4	13	21	33	21	28	26
1.226	39	10	9	27	27	14	35	28
1.227	30	4	7	31	23	14	35	39
1.228	37	4	13	12	18	23	44	48
1.229	44	2	7	29	10	26	28	36
1.23	61	2	9	21	10	13	19	39
1.231	42	2	9	16	9	35	31	34
1.232	52	4	9	26	14	25	36	38
1.233	62	2	3	26	24	23	42	44
1.234	45	3	12	24	37	22	33	41
1.235	42	2	5	24	28	21	32	54
1.236	35	3	9	31	39	21	36	37
1.237	48	4	1	29	27	17	21	32
1.238	52	4	4	34	14	13	25	42
1.239	40	3	7	13	24	18	21	30
1.24	34	3	4	19	17	13	30	41
1.241	50	2	5	17	20	20	30	34
1.242	46	4	4	13	19	19	40	25
1.243	42	4	5	19	26	19	42	37
1.244	55	3	2	17	27	14	23	23
1.245	53	5	5	20	16	17	29	32
1.246	64	0	7	20	16	21	35	30
1.247	46	2	6	26	16	18	34	48
1.248	41	4	4	23	11	25	22	42
1.249	44	2	4	16	10	29	24	31
1.25	38	5	5	29	23	14	26	32
1.251	44	1	7	17	31	17	31	34
1.252	39	0	4	16	16	22	34	54
1.253	46	4	11	31	21	11	23	43
1.254	51	1	3	24	5	18	23	45
1.255	54	0	2	27	17	10	30	49
1.256	59	1	1	16	13	11	19	37
1.257	43	5	4	22	13	15	20	41
1.258	33	5	2	15	9	30	20	34
1.259	53	5	4	24	8	18	32	34
1.26	53	6	6	26	15	19	18	39
1.261	44	1	4	19	13	17	32	46
1.262	47	5	9	23	10	21	23	36
1.263	39	6	2	23	17	9	29	31
1.264	43	10	6	15	14	17	26	27
1.265	47	3	9	18	15	20	31	44
1.266	39	1	7	23	25	11	28	37
1.267	46	8	4	28	10	12	23	36
1.268	50	3	11	28	14	14	23	36
1.269	53	3	1	22	11	19	22	36
1.27	49	1	6	16	20	16	24	31
1.271	36	3	3	16	15	19	18	45
1.272	46	6	3	14	12	26	21	70
1.273	48	6	5	17	8	16	27	40
1.274	37	2	5	28	15	13	31	43
1.275	47	4	5	40	16	8	19	42
1.276	37	4	3	11	18	26	29	39
1.277	52	4	7	16	23	17	28	40
1.278	71	4	3	46	21	15	25	39
1.279	60	7	9	48	14	24	13	33
1.28	47	3	2	24	20	20	18	52
1.281	50	1	3	24	18	24	27	33
1.282	40	6	5	18	12	14	27	24
1.283	52	8	4	16	6	20	32	37
1.284	43	4	3	12	10	23	43	39
1.285	36	5	4	15	12	15	33	61
1.286	42	4	6	29	8	14	29	45
1.287	27	3	6	18	15	17	30	47
1.288	42	3	5	13	17	18	38	46
1.289	44	7	5	24	9	17	33	35
1.29	58	2	0	24	10	19	23	33
1.291	42	3	16	32	12	7	31	43
1.292	36	3	8	31	17	20	28	39
1.293	54	3	10	30	6	19	36	33
1.294	52	5	6	22	12	22	34	43
1.295	48	5	13	32	12	13	36	35
1.296	42	7	6	21	16	9	30	50
1.297	55	6	11	22	21	18	39	35
1.298	39	3	6	18	13	12	19	34
1.299	46	10	3	20	9	13	19	38
1.3	56	3	6	13	11	12	19	54
1.301	30	7	4	13	13	19	21	44
1.302	53	9	3	15	12	13	24	41
1.303	48	3	2	10	19	16	29	37
1.304	45	6	4	23	14	17	22	19
1.305	34	11	1	18	18	26	24	30
1.306	44	3	4	18	23	18	23	25
1.307	48	3	10	13	22	12	18	20
1.308	54	5	5	34	13	14	19	49
1.309	40	3	5	22	14	14	33	36
1.31	55	2	5	27	20	11	29	31
1.311	61	4	5	32	28	11	13	29
1.312	46	2	6	23	17	17	31	31
1.313	66	2	2	33	19	19	23	44
1.314	42	0	3	27	24	14	32	25
1.315	57	3	4	28	16	19	22	40
1.316	43	5	4	21	13	13	30	37
1.317	46	3	4	22	29	10	30	38
1.318	32	2	4	20	23	15	32	41
1.319	46	3	6	24	21	19	36	21
1.32	56	1	4	12	18	12	32	35
1.321	34	6	5	21	21	19	25	33
1.322	36	9	2	21	25	19	23	46
1.323	45	8	5	19	25	19	36	28
1.324	52	12	5	22	18	17	29	35
1.325	44	3	3	21	16	19	33	42
1.326	31	3	2	38	18	26	25	45
1.327	40	9	0	33	29	15	30	42
1.328	43	3	9	15	24	19	34	40
1.329	40	3	2	21	22	18	28	43
1.33	46	4	3	26	17	24	13	34
1.331	53	11	6	35	17	12	20	33
1.332	37	3	9	34	19	20	21	24
1.333	51	8	8	34	20	15	35	28
1.334	51	3	1	30	17	23	29	26
1.335	40	5	2	35	27	22	37	37
1.336	27	0	3	33	27	19	29	37
1.337	56	5	5	18	28	21	35	48
1.338	49	2	4	25	23	13	30	35
1.339	44	2	4	36	20	18	30	23
1.34	46	0	3	22	13	14	24	34
1.341	41	1	5	32	22	14	20	38
1.342	56	3	7	27	19	13	28	45
1.343	56	5	10	50	11	18	26	39
1.344	62	4	6	25	6	17	19	30
1.345	34	1	8	28	32	19	22	39
1.346	42	2	6	35	15	29	29	45
1.347	43	4	6	30	10	21	20	43
1.348	49	6	10	24	18	23	24	27
1.349	43	2	2	39	16	30	25	40
1.35	47	5	6	16	17	4	28	49
1.351	56	9	6	18	18	21	21	36
1.352	31	6	5	22	20	11	20	43
1.353	36	2	4	19	19	27	23	37
1.354	46	2	3	13	18	31	12	42
1.355	38	3	2	19	17	16	25	33
1.356	27	3	1	25	16	26	23	31
1.357	31	6	3	27	23	23	31	49
1.358	50	3	5	30	25	11	46	39
1.359	54	5	5	25	25	16	29	41
1.36	40	2	4	26	51	15	22	39
1.361	56	5	10	26	19	20	22	31
1.362	52	4	8	27	28	23	24	34
1.363	34	5	4	31	16	22	23	28
1.364	70	5	2	27	15	36	34	24
1.365	58	6	8	18	11	35	28	36
1.366	38	4	4	22	21	24	33	36
1.367	33	6	5	26	24	18	34	30
1.368	43	11	5	52	16	13	25	38
1.369	46	7	7	30	15	15	22	42
1.37	49	11	7	22	28	14	19	46
1.371	48	18	5	27	23	16	37	47
1.372	33	14	10	23	18	10	16	37
1.373	49	11	4	22	17	19	20	32
1.374	52	10	6	22	11	21	24	17
1.375	39	3	7	28	17	21	25	29
1.376	47	14	5	25	17	18	36	26
1.377	42	14	5	55	11	23	32	29
1.378	47	20	6	44	22	16	35	34
1.379	63	18	4	24	19	11	19	30
1.38	50	11	7	30	9	17	26	27
1.381	44	12	4	28	21	16	28	34
1.382	36	8	14	47	16	14	23	44
1.383	44	7	6	27	17	21	36	37
1.384	55	23	18	31	16	15	32	41
1.385	40	3	8	21	16	22	21	33
1.386	41	16	3	25	13	16	28	24
1.387	40	11	1	37	27	7	33	26
1.388	62	9	6	14	31	13	25	34
1.389	40	1	16	19	31	20	34	27
1.39	61	5	8	27	16	16	32	38
1.391	57	10	9	37	18	25	27	34
1.392	47	8	3	58	19	20	19	23
1.393	50	5	7	66	24	15	45	56
1.394	55	4	1	65	16	16	34	36
1.395	34	5	3	29	9	18	31	48
1.396	51	6	1	30	11	21	31	45
1.397	46	2	7	24	21	25	30	34
1.398	46	3	16	34	17	19	25	40
1.399	35	3	10	31	11	26	30	50
1.4	44	0	3	35	15	17	31	49
1.401	40	2	7	21	18	27	34	40
1.402	36	1	18	19	12	25	37	25
1.403	33	1	11	36	15	27	32	29
1.404	53	4	5	18	14	22	45	39
1.405	52	3	3	19	18	19	33	53
1.406	42	6	6	28	14	20	23	58
1.407	48	3	4	22	13	16	24	50
1.408	41	8	3	29	15	17	18	47
1.409	42	5	2	10	20	15	26	32
1.41	33	4	7	19	19	8	30	35
1.411	40	2	2	23	14	16	18	23
1.412	47	0	7	18	13	8	42	39
1.413	47	5	3	14	14	13	28	39
1.414	33	5	6	11	12	30	35	45
1.415	48	9	3	13	9	16	25	43
1.416	56	7	4	25	9	26	32	40
1.417	51	3	2	31	12	25	25	34
1.418	45	3	4	25	8	10	31	28
1.419	40	2	3	22	8	13	18	26
1.42	44	3	2	39	13	15	31	45
1.421	51	5	4	39	13	9	37	35
1.422	49	3	2	38	10	12	15	36
1.423	47	2	3	29	15	17	15	32
1.424	57	3	8	23	22	21	21	35
1.425	57	4	6	26	24	19	29	29
1.426	57	2	4	38	13	10	21	29
1.427	55	4	4	21	14	23	18	34
1.428	43	5	4	12	11	20	30	38
1.429	47	7	5	29	12	18	23	54
1.43	39	5	15	22	12	17	20	35
1.431	53	1	5	21	16	27	21	38
1.432	38	3	3	16	12	23	26	35
1.433	41	4	6	6	17	26	19	20
1.434	40	0	1	17	14	25	18	36
1.435	42	1	3	23	14	16	35	44
1.436	52	2	5	21	15	11	22	20
1.437	63	2	4	27	10	25	31	27
1.438	61	1	3	24	27	14	22	26
1.439	35	5	13	17	23	12	21	34
1.44	32	2	7	29	19	23	22	33
1.441	50	2	7	28	15	24	20	28
1.442	41	3	6	26	17	21	23	51
1.443	34	2	8	21	18	27	21	45
1.444	48	5	18	19	19	18	32	31
1.445	43	3	12	19	23	21	27	24
1.446	43	2	13	26	16	16	16	34
1.447	49	3	11	30	16	17	25	35
1.448	47	4	3	32	18	7	24	29
1.449	63	10	4	36	17	15	22	35
1.45	47	7	2	24	27	16	32	32
1.451	46	6	4	16	7	19	24	35
1.452	49	14	4	25	20	13	27	31
1.453	51	13	5	28	8	18	30	23
1.454	39	8	12	31	15	15	41	29
1.455	36	7	3	34	9	23	26	27
1.456	57	4	8	37	17	11	29	32
1.457	62	3	2	30	23	16	33	36
1.458	56	4	8	27	24	18	24	35
1.459	53	1	9	31	24	24	37	40
1.46	45	4	5	30	23	19	34	37
1.461	53	1	6	15	17	22	25	31
1.462	42	4	4	17	18	13	42	47
1.463	47	4	2	19	32	6	41	35
1.464	41	8	2	33	14	16	19	30
1.465	42	2	3	25	17	19	22	30
1.466	42	4	4	22	15	29	25	43
1.467	64	6	5	21	20	20	31	28
1.468	65	1	6	15	21	11	24	37
1.469	29	3	7	22	28	21	21	32
1.47	47	1	7	33	19	23	37	36
1.471	45	5	7	25	24	22	32	51
1.472	48	3	8	19	17	19	23	43
1.473	42	2	15	19	25	18	25	37
1.474	56	1	8	33	31	18	27	45
1.475	42	7	7	21	19	22	30	44
1.476	64	7	8	22	20	20	32	33
1.477	42	3	5	19	33	29	29	54
1.478	50	2	3	24	15	26	35	22
1.479	41	2	8	32	30	15	20	52
1.48	65	2	11	34	23	17	24	50
1.481	48	6	9	39	22	32	29	31
1.482	49	1	9	18	34	22	16	42
1.483	34	1	12	25	25	14	13	45
1.484	36	6	9	31	16	11	29	38
1.485	42	10	8	38	13	20	25	24
1.486	47	8	14	53	22	28	24	31
1.487	36	2	5	66	28	27	41	30
1.488	49	5	7	42	17	24	36	50
1.489	61	4	2	43	18	13	25	37
1.49	56	11	0	55	21	17	29	35
1.491	41	8	9	51	27	16	24	33
1.492	42	5	10	40	21	15	32	33
1.493	56	6	7	28	24	5	29	32
1.494	47	3	6	19	19	18	29	37
1.495	53	3	5	36	28	13	27	36
1.496	33	4	4	33	30	15	33	24
1.497	41	10	5	40	28	13	38	25
1.498	34	10	1	37	30	19	33	37
1.499	42	3	6	31	16	13	28	37
1.5	58	2	6	45	12	7	29	39
1.501	63	2	4	48	23	7	30	32
1.502	54	5	16	34	20	13	31	38
1.503	42	4	8	23	17	14	33	34
1.504	57	3	5	32	21	8	29	49
1.505	49	4	5	21	11	18	18	28
1.506	53	6	7	32	13	24	23	39
1.507	45	6	5	24	25	29	21	38
1.508	35	7	4	28	14	10	30	32
1.509	60	1	5	23	13	14	22	37
1.51	41	6	2	20	9	19	18	31
1.511	47	6	2	21	12	17	41	37
1.512	46	5	5	29	15	31	31	36
1.513	35	4	6	23	18	11	51	31
1.514	43	4	4	37	27	23	24	29
1.515	47	5	3	26	24	33	25	38
1.516	46	5	11	26	21	15	26	40
1.517	39	6	7	27	12	24	21	51
1.518	47	3	10	24	11	25	29	43
1.519	46	10	2	26	13	18	31	56
1.52	33	5	2	38	19	17	32	38
1.521	50	3	1	22	12	16	19	56
1.522	48	6	2	50	15	20	24	39
1.523	25	9	5	71	8	14	33	34
1.524	47	7	5	20	14	13	54	38
1.525	48	3	4	38	19	16	31	22
1.526	55	5	4	34	12	17	31	41
1.527	44	3	1	22	21	18	32	28
1.528	53	12	12	18	17	25	39	36
1.529	40	10	4	17	16	33	26	26
1.53	45	3	8	26	21	23	36	26
1.531	46	6	12	25	13	16	29	18
1.532	48	4	9	25	12	26	26	21
1.533	53	5	3	25	12	18	25	26
1.534	44	2	3	26	19	18	42	38
1.535	45	1	2	20	7	17	33	33
1.536	69	1	1	20	7	28	29	41
1.537	57	2	5	29	15	31	24	41
1.538	24	4	4	31	26	28	20	45
1.539	36	3	8	18	13	22	27	21
1.54	42	1	5	10	16	19	26	38
1.541	48	5	5	20	29	24	51	40
1.542	49	1	7	9	13	27	39	29
1.543	55	1	5	13	9	18	37	45
1.544	59	5	3	19	15	17	27	34
1.545	53	9	3	36	12	19	25	30
1.546	35	1	7	37	16	16	33	49
1.547	38	5	4	21	10	20	20	37
1.548	52	4	8	20	16	27	24	37
1.549	44	8	7	23	12	32	30	31
1.55	34	6	10	30	20	20	37	30
1.551	50	3	13	16	14	20	27	33
1.552	32	14	3	21	18	23	36	29
1.553	67	6	5	20	17	18	35	37
1.554	32	7	6	33	15	22	32	35
1.555	53	1	4	36	10	14	22	51
1.556	41	0	1	35	20	6	24	32
1.557	52	4	3	26	19	8	23	51
1.558	39	3	6	28	11	13	48	41
1.559	39	7	8	27	14	17	35	56
1.56	56	1	7	21	17	16	24	39
1.561	67	7	1	31	13	20	42	36
1.562	51	6	4	21	12	17	24	36
1.563	27	7	11	21	11	24	34	25
1.564	56	4	7	6	18	12	41	30
1.565	46	2	1	16	19	15	31	50
1.566	50	12	8	22	15	16	28	27
1.567	47	6	8	18	26	10	23	15
1.568	50	7	4	16	13	27	35	42
1.569	43	3	7	25	21	21	22	37
1.57	60	7	5	20	11	14	29	29
1.571	56	7	2	29	16	20	45	18
1.572	49	6	4	12	20	17	20	31
1.573	43	7	16	15	23	22	29	31
1.574	60	5	13	19	12	15	35	22
1.575	51	6	6	26	14	16	29	32
1.576	42	2	9	31	17	28	24	43
1.577	39	4	2	17	17	28	34	46
1.578	47	5	5	17	19	23	30	29
1.579	47	2	5	24	26	21	25	28
1.58	43	7	3	18	28	21	29	49
1.581	37	3	7	24	26	19	27	28
1.582	56	2	4	24	18	27	25	37
1.583	46	0	8	18	8	19	26	40
1.584	27	9	4	16	12	18	44	46
1.585	47	0	5	13	8	21	31	43
1.586	30	8	2	20	11	25	29	44
1.587	47	3	4	19	14	19	21	47
1.588	54	0	4	28	13	20	16	43
1.589	52	3	4	20	19	27	18	29
1.59	31	4	5	21	17	17	38	38
1.591	56	8	5	24	24	16	45	36
1.592	49	8	4	23	25	16	37	38
1.593	43	7	3	29	19	20	24	29
1.594	45	7	10	15	24	25	27	38
1.595	43	11	6	23	23	27	21	34
1.596	46	9	0	17	16	21	30	32
1.597	31	11	4	26	13	17	27	56
1.598	46	4	6	13	21	14	25	45
1.599	73	6	3	21	27	16	31	39
1.6	33	7	10	20	10	18	27	30
1.601	41	2	3	20	9	12	35	45
1.602	39	5	5	16	11	27	26	34
1.603	42	6	4	19	18	16	35	50
1.604	30	2	5	22	16	15	36	43
1.605	40	0	3	32	18	17	39	45
1.606	44	6	5	34	12	22	31	32
1.607	42	3	2	39	12	12	41	30
1.608	53	4	4	24	12	23	35	32
1.609	57	2	6	54	11	16	28	24
1.61	38	7	2	30	20	11	31	29
1.611	49	4	5	21	13	12	45	27
1.612	44	2	7	30	14	18	38	42
1.613	35	3	9	28	19	17	37	43
1.614	52	5	3	28	23	8	25	43
1.615	55	2	6	18	23	11	46	27
1.616	47	2	5	21	39	14	19	23
1.617	41	3	7	19	19	5	29	27
1.618	39	6	3	33	12	15	33	39
1.619	49	7	0	28	21	14	30	42
1.62	52	3	3	33	20	19	46	34
1.621	45	3	8	18	11	15	37	33
1.622	48	3	7	22	20	8	30	41
1.623	56	5	6	28	17	16	25	40
1.624	44	3	11	21	13	15	33	44
1.625	45	5	6	28	20	17	27	41
1.626	50	2	15	34	15	18	32	41
1.627	44	4	12	35	15	17	31	42
1.628	45	1	13	16	20	20	27	20
1.629	51	5	7	10	16	22	27	43
1.63	42	5	17	14	13	15	23	27
1.631	40	1	20	16	13	24	32	30
1.632	44	2	16	22	23	31	24	21
1.633	55	3	6	24	15	21	27	32
1.634	46	3	11	23	16	17	20	21
1.635	55	5	10	32	31	20	26	23
1.636	48	3	7	18	29	22	28	35
1.637	52	2	5	20	23	26	27	31
1.638	41	3	8	18	39	25	17	27
1.639	51	4	6	31	26	20	23	24
1.64	36	4	11	20	26	21	33	40
1.641	46	5	7	29	18	20	21	28
1.642	52	3	12	24	25	21	18	31
1.643	45	0	6	27	25	26	30	24
1.644	54	1	7	23	22	16	29	30
1.645	35	5	13	24	15	19	30	33
1.646	46	7	21	21	19	13	22	33
1.647	43	0	5	19	18	15	23	36
1.648	35	3	3	19	27	15	27	34
1.649	55	3	10	16	24	13	31	43
1.65	50	2	5	15	23	10	30	47
1.651	64	9	8	21	11	9	45	52
1.652	61	9	6	22	15	11	28	51
1.653	48	6	5	27	16	12	37	54
1.654	43	10	3	15	23	15	28	57
1.655	53	4	6	27	20	12	28	40
1.656	41	3	9	16	16	9	36	40
1.657	52	5	6	25	12	12	35	32
1.658	50	7	5	24	20	23	37	32
1.659	55	6	2	25	14	9	36	27
1.66	32	4	2	26	7	15	29	34
1.661	38	4	2	36	13	23	29	43
1.662	50	6	8	35	10	23	29	27
1.663	61	12	4	41	20	23	24	26
1.664	43	5	10	37	15	33	18	40
1.665	45	0	4	27	18	21	29	18
1.666	38	1	8	29	17	21	38	33
1.667	48	3	6	18	13	17	31	33
1.668	45	7	3	30	14	26	29	32
1.669	42	8	3	36	11	23	24	31
1.67	44	6	4	28	15	17	26	39
1.671	49	3	4	23	9	16	31	38
1.672	40	5	2	38	23	28	29	49
1.673	32	2	6	23	18	23	21	26
1.674	46	6	9	38	20	20	24	36
1.675	41	10	8	29	15	26	20	47
1.676	42	8	3	27	14	19	21	39
1.677	47	5	4	23	17	16	28	32
1.678	38	2	9	18	13	32	33	44
1.679	47	9	1	33	16	27	27	33
1.68	60	5	8	25	12	25	26	40
1.681	36	3	7	11	19	33	31	23
1.682	54	9	4	18	22	19	20	34
1.683	42	1	4	33	19	19	27	32
1.684	40	5	6	26	19	28	24	25
1.685	49	7	2	16	14	16	40	33
1.686	27	7	4	22	12	18	35	25
1.687	47	1	6	29	11	8	24	36
1.688	34	5	1	56	20	18	35	42
1.689	49	3	1	37	12	18	24	49
1.69	40	8	4	20	16	8	27	42
1.691	49	3	7	24	18	12	33	53
1.692	55	5	3	21	16	14	34	51
1.693	43	11	5	40	18	21	32	43
1.694	57	6	7	23	15	14	19	47
1.695	49	4	6	21	14	13	27	32
1.696	50	3	7	32	16	22	33	49
1.697	58	15	4	6	18	20	31	47
1.698	59	9	3	18	21	9	29	47
1.699	33	7	5	23	20	18	29	43
1.7	37	4	7	16	13	13	24	35
1.701	54	10	8	35	17	19	39	34
1.702	55	5	11	29	13	15	30	36
1.703	41	5	8	23	19	26	36	39
1.704	45	12	11	22	24	21	42	43
1.705	39	21	4	27	18	13	30	33
1.706	46	7	6	34	21	15	41	42
1.707	49	5	10	28	25	8	35	41
1.708	42	7	3	38	21	31	37	44
1.709	45	4	5	18	21	9	42	41
1.71	33	13	6	17	14	12	32	42
1.711	45	11	10	20	23	17	36	36
1.712	46	2	10	26	15	22	38	44
1.713	34	2	6	24	22	17	25	27
1.714	47	2	3	12	28	16	30	38
1.715	51	1	9	38	21	21	22	40
1.716	40	2	14	40	15	18	28	44
1.717	38	3	12	33	23	20	34	44
1.718	56	6	6	24	19	22	38	39
1.719	41	6	6	21	21	23	22	51
1.72	48	5	8	25	16	13	31	48
1.721	53	0	6	39	28	16	30	23
1.722	41	4	9	19	15	27	27	31
1.723	58	3	4	52	17	27	20	40
1.724	45	5	5	54	14	23	24	37
1.725	47	8	11	38	20	14	21	36
1.726	43	2	11	34	16	14	30	30
1.727	45	5	23	27	24	28	20	47
1.728	26	2	12	34	24	16	33	40
1.729	30	8	6	31	26	20	36	36
1.73	45	8	4	26	18	9	23	36
1.731	42	5	10	27	9	19	27	33
1.732	37	3	6	18	16	9	24	28
1.733	56	7	9	23	14	11	18	40
1.734	49	12	9	25	31	20	21	38
1.735	43	5	15	29	22	17	27	36
1.736	36	2	1	22	25	29	30	24
1.737	40	4	8	25	20	19	27	33
1.738	64	9	9	18	19	16	34	32
1.739	50	2	3	23	24	27	27	43
1.74	44	1	4	25	37	19	28	29
1.741	35	8	5	28	18	9	30	38
1.742	44	7	2	16	18	15	29	56
1.743	61	11	1	19	25	17	19	32
1.744	42	6	5	20	26	16	34	43
1.745	31	2	6	15	27	19	27	44
1.746	50	3	4	15	25	16	31	37
1.747	46	6	5	24	25	14	33	41
1.748	47	6	5	16	22	12	31	44
1.749	60	3	7	10	21	19	29	38
1.75	37	1	9	21	15	8	23	41
1.751	44	2	8	23	16	24	25	32
1.752	57	3	6	36	10	29	33	33
1.753	48	3	7	31	10	26	35	39
1.754	48	4	13	23	9	23	24	43
1.755	58	4	8	21	19	24	24	23
1.756	49	12	11	42	19	27	26	36
1.757	55	1	9	14	25	24	27	42
1.758	51	3	1	20	23	26	34	37
1.759	53	3	0	37	17	25	31	31
1.76	52	5	3	46	15	9	27	39
1.761	51	6	9	38	15	13	34	38
1.762	59	5	6	55	38	15	25	52
1.763	57	3	4	76	41	13	40	45
1.764	60	1	5	66	41	15	40	41
1.765	53	3	6	20	35	27	33	46
1.766	40	4	2	31	12	19	37	57
1.767	63	1	1	23	20	14	22	34
1.768	52	3	2	17	11	14	44	27
1.769	48	11	0	15	13	14	22	30
1.77	49	5	6	25	24	19	45	40
1.771	50	3	6	31	9	18	35	38
1.772	66	3	6	19	22	21	29	51
1.773	48	6	6	23	17	18	37	43
1.774	40	3	4	14	22	12	22	19
1.775	45	2	3	28	12	13	20	36
1.776	49	1	2	21	10	19	22	26
1.777	38	5	1	24	12	13	27	43
1.778	44	2	10	36	14	15	20	40
1.779	43	4	7	37	21	23	18	44
1.78	40	8	4	29	27	21	26	38
1.781	43	4	20	47	8	21	25	48
1.782	57	14	79	36	6	16	24	44
1.783	33	13	61	15	13	19	29	49
1.784	41	10	46	22	18	13	25	37
1.785	29	11	10	21	14	10	27	35
1.786	41	11	16	21	25	11	17	30
1.787	37	14	3	36	16	10	24	34
1.788	48	9	7	78	16	14	27	35
1.789	36	5	13	35	17	17	34	39
1.79	40	5	8	16	13	11	23	42
1.791	37	3	5	20	13	14	24	46
1.792	45	7	6	11	16	14	31	43
1.793	35	5	11	17	4	19	43	39
1.794	41	15	6	30	13	17	31	39
1.795	64	4	4	18	10	15	30	30
1.796	42	12	15	23	16	18	37	37
1.797	51	3	8	26	12	18	32	34
1.798	43	3	13	58	12	19	36	27
1.799	51	8	14	30	22	28	17	31
1.8	50	3	16	49	18	27	32	30
1.801	38	3	6	34	12	17	34	31
1.802	52	7	6	59	15	18	29	22
1.803	49	6	2	44	17	14	23	33
1.804	55	12	9	57	13	17	25	32
1.805	56	10	6	32	20	7	27	35
1.806	72	8	6	39	19	14	30	35
1.807	60	5	9	33	12	12	30	24
1.808	45	8	4	30	20	16	29	26
1.809	48	2	3	20	12	15	30	28
1.81	57	4	4	28	18	16	26	35
1.811	40	6	6	36	20	11	30	39
1.812	43	7	9	58	16	22	31	54
1.813	40	2	7	13	15	17	17	31
1.814	40	2	2	27	33	27	29	24
1.815	51	5	9	38	14	17	18	35
1.816	43	12	4	28	10	25	26	27
1.817	50	6	10	26	13	19	21	45
1.818	60	7	10	18	17	11	22	28
1.819	52	1	9	28	17	13	34	47
1.82	42	4	9	26	22	29	37	42
1.821	51	1	6	22	36	25	28	45
1.822	67	5	11	38	17	27	27	42
1.823	42	4	13	30	16	17	35	34
1.824	48	6	24	20	15	15	22	33
1.825	62	3	11	18	15	21	16	28
1.826	49	2	3	21	14	16	25	28
1.827	51	11	10	24	26	17	18	29
1.828	56	6	5	25	16	19	25	26
1.829	45	4	8	29	20	27	33	30
1.83	48	6	8	28	8	27	22	32
1.831	55	5	5	18	13	26	18	26
1.832	66	0	6	18	16	21	28	29
1.833	46	0	7	11	19	20	31	23
1.834	30	4	7	18	25	33	30	26
1.835	43	4	5	22	22	22	37	36
1.836	56	4	4	24	12	30	24	24
1.837	43	3	10	36	16	19	36	34
1.838	52	2	14	20	23	20	31	45
1.839	29	6	5	33	9	21	16	35
1.84	32	7	3	31	14	15	27	34
1.841	41	1	9	23	16	31	27	26
1.842	38	5	13	30	12	21	30	32
1.843	61	5	8	34	19	22	22	35
1.844	39	2	6	24	20	10	28	23
1.845	66	3	3	25	14	15	30	32
1.846	54	14	7	29	20	12	34	38
1.847	52	2	6	27	13	30	31	30
1.848	52	1	8	24	17	23	17	34
1.849	44	3	12	41	9	15	26	22
1.85	45	5	9	21	8	19	25	29
1.851	45	2	8	26	10	19	25	17
1.852	53	3	8	18	16	19	36	30
1.853	49	5	10	16	15	19	37	28
1.854	47	10	6	18	21	15	37	20
1.855	50	7	9	22	21	13	23	33
1.856	50	5	4	33	17	17	20	21
1.857	39	3	6	20	17	20	20	33
1.858	41	9	13	21	18	17	35	34
1.859	62	8	9	19	20	23	21	33
1.86	42	3	16	23	21	24	34	36
1.861	50	2	2	19	27	16	37	35
1.862	38	1	1	19	21	29	34	36
1.863	49	3	3	21	18	14	28	48
1.864	39	2	9	21	18	34	27	45
1.865	40	5	3	13	16	9	18	26
1.866	52	11	5	28	14	24	27	41
1.867	49	4	8	28	16	21	20	35
1.868	48	0	1	23	14	21	29	39
1.869	47	6	6	36	18	23	29	46
1.87	55	7	6	28	12	26	36	57
1.871	49	6	9	51	14	23	39	60
1.872	51	12	7	47	12	13	29	38
1.873	55	5	7	37	14	13	29	45
1.874	42	1	12	24	20	23	35	40
1.875	37	5	9	16	21	16	39	37
1.876	58	1	11	11	18	15	32	31
1.877	60	5	13	14	20	13	19	41
1.878	57	4	15	29	21	25	26	39
1.879	53	7	3	17	21	16	37	29
1.88	40	4	3	30	20	10	29	29
1.881	51	5	10	26	25	20	30	32
1.882	33	6	13	24	20	27	44	32
1.883	42	3	3	34	20	23	33	25
1.884	43	4	7	50	21	20	26	32
1.885	37	6	9	40	22	16	26	20
1.886	34	4	18	41	18	23	29	36
1.887	48	5	9	29	25	21	38	34
1.888	45	3	8	22	16	17	28	35
1.889	58	3	5	32	13	12	25	36
1.89	29	6	8	23	18	24	28	26
1.891	29	2	7	27	17	24	25	38
1.892	35	6	14	23	19	29	17	28
1.893	46	10	13	35	11	25	24	43
1.894	49	2	14	32	16	16	22	28
1.895	48	5	15	34	16	12	26	37
1.896	48	7	13	25	18	33	30	31
1.897	31	3	11	30	38	26	36	41
1.898	50	6	27	22	14	22	33	60
1.899	29	1	9	24	11	24	38	47
1.9	45	3	23	18	10	19	26	34
1.901	36	6	12	19	14	15	27	37
1.902	30	18	7	25	26	28	37	30
1.903	52	10	5	75	16	17	25	34
1.904	51	10	6	73	19	13	38	36
1.905	43	6	12	64	18	21	40	21
1.906	46	5	15	58	17	25	46	30
1.907	39	1	17	28	21	16	31	45
1.908	40	1	6	22	22	22	32	37
1.909	49	1	9	29	26	18	23	40
1.91	46	5	4	26	22	19	24	36
1.911	35	4	5	41	17	15	33	35
1.912	40	1	8	25	23	21	20	33
1.913	46	2	5	33	15	9	29	45
1.914	59	14	5	21	21	14	31	48
1.915	42	3	2	22	17	18	28	36
1.916	46	6	6	15	21	12	30	25
1.917	56	4	2	26	12	21	18	34
1.918	46	4	5	23	15	14	25	27
1.919	49	3	5	22	17	18	23	36
1.92	39	1	6	11	17	21	21	30
1.921	47	3	7	28	17	17	24	37
1.922	50	4	12	40	21	20	31	34
1.923	38	3	12	21	21	26	24	25
1.924	42	4	18	35	18	24	30	32
1.925	40	3	9	27	10	16	28	31
1.926	50	4	12	16	15	17	29	40
1.927	50	10	16	21	18	16	30	36
1.928	49	7	9	24	20	20	23	31
1.929	66	3	3	22	19	26	35	21
1.93	57	3	6	31	29	18	29	28
1.931	51	7	7	21	39	20	28	34
1.932	57	2	10	20	24	24	17	33
1.933	45	1	17	29	30	16	28	23
1.934	41	5	20	47	15	28	20	45
1.935	60	3	9	32	10	20	19	46
1.936	39	6	10	29	23	17	24	63
1.937	51	6	10	33	11	20	29	43
1.938	43	6	15	30	16	27	26	38
1.939	50	3	22	42	21	16	32	34
1.94	59	4	7	46	11	18	33	40
1.941	52	7	2	35	19	18	30	23
1.942	52	7	6	31	18	15	21	39
1.943	43	7	5	36	9	15	26	33
1.944	56	6	6	18	25	25	14	44
1.945	48	13	5	16	18	19	24	64
1.946	50	6	7	17	18	16	22	36
1.947	48	11	3	37	24	23	33	37
1.948	36	3	5	28	34	25	28	36
1.949	48	6	7	26	20	19	17	29
1.95	45	5	7	28	17	21	22	37
1.951	36	8	6	30	26	14	20	38
1.952	49	5	12	22	33	19	33	22
1.953	38	7	14	32	22	19	23	44
1.954	32	9	14	11	14	13	29	46
1.955	50	12	9	14	27	28	26	47
1.956	51	6	26	15	22	15	20	38
1.957	49	9	14	75	20	17	34	33
1.958	44	5	12	60	32	13	38	32
1.959	46	1	11	26	17	16	25	26
1.96	25	6	14	24	17	12	33	29
1.961	40	6	10	25	16	29	29	25
1.962	52	6	5	26	14	13	25	45
1.963	57	6	4	40	17	14	21	32
1.964	39	0	11	38	23	23	22	46
1.965	42	3	7	41	30	20	27	35
1.966	46	2	6	85	27	27	36	32
1.967	48	2	3	48	23	14	33	39
1.968	38	3	13	22	16	25	46	37
1.969	39	5	8	20	24	19	22	40
1.97	43	13	6	15	11	19	40	34
1.971	62	16	5	28	28	14	34	34
1.972	56	12	5	19	21	21	34	38
1.973	36	12	12	34	30	18	44	26
1.974	39	8	8	50	22	22	28	27
1.975	47	12	6	39	21	23	33	25
1.976	49	6	4	45	16	21	28	33
1.977	65	2	10	54	21	27	36	32
1.978	47	8	3	25	22	24	40	34
1.979	44	4	11	23	26	22	44	31
1.98	37	6	5	25	28	24	36	39
1.981	46	4	14	16	26	22	37	37
1.982	39	2	15	18	23	27	37	37
1.983	55	5	15	51	8	16	31	39
1.984	59	3	11	38	21	21	36	36
1.985	62	7	12	27	14	29	37	42
1.986	46	6	5	14	10	27	34	47
1.987	37	2	4	21	21	19	23	42
1.988	37	7	9	30	21	26	28	41
1.989	37	3	3	57	18	14	27	45
1.99	49	2	7	53	23	21	29	31
1.991	39	5	4	22	18	15	24	29
1.992	54	3	3	23	22	16	21	22
1.993	61	2	7	14	22	19	33	32
1.994	62	5	3	19	26	15	25	35
1.995	74	9	4	26	24	18	26	42
1.996	50	7	4	38	33	16	26	45
1.997	49	19	5	25	31	23	33	26
1.998	47	12	5	18	20	17	37	37
[truncated: 297,984+ more rows]

## Sheet: Fig.2B
GFP	FL (TDP43)	C220	C233	C243	C253	C263	C274
1	2.10238	2.78062	4.60512	3.01463	1.68373	1.65448	2.23949
1	2.012	2.05998	4.8506	3.64122	2.1385	1.51036	1.22137
1	1.66279	1.55267	2.33653	1.41518	0.97264	0.79343	0.80575
1	1.6339	1.34457	2.98596	2.02809	1.14794	0.92884	1.48876

## Sheet: Fig.2C
GFP	FL (TDP43)	C220	C233	C243	C253	C263	C274
345.935	2227.64	982.831	1328.43	1306.7	773.981	793.568	700.804
210.198	999.558	888.1	1081.79	1030.98	611.924	691.006	714.088
166.609	1216.28	874.472	1037.35	1136.09	882.086	948.688	731.714
181.426	1305.55	1677.39	1138.68	1126.55	917.609	1181.35	618.515

## Sheet: Fig.3C
C220	C263	F220	RRM2	SW
0.18403	0.0188	0.04226	0	0.08116
0.17983	0.01996	0.06188	0	0.09914
0.12649	0.00656	0.04779	0	0.03049

## Sheet: Fig.3D
GFP	C220	C263	F220	RRM2	SW
0	0.55713	0.11634	0.58075	0.03557	0.50082
0	0.75472	0.12628	0.65287	0.04336	0.74737
0	0.67872	0.14123	0.61233	0.06413	0.65818

[truncated: 21 more sheets: Fig.3F, Fig.4C, Fig.4D, Fig.4E, Fig.5B, Fig.5C, Fig.6C, Fig.6D, Fig.6E, Fig.7C, Fig.7D, Fig.7E, Fig.7F, Fig.8B, Fig.9C, Fig.9D, Fig.9E, Fig.9F, Fig.9G, Fig.9H …]
